# Supplementary material for: Hermansky-Pudlak syndrome type 1 causes impaired anti-microbial immunity and inflammation due to dysregulated immunometabolism
Source: Mucosal Immunol. 2022 Oct 27;15(6):1431–46. doi: 10.1038/s41385-022-00572-1 (PMC9607658; doi:10.1038/s41385-022-00572-1)
Supplement: Supplementary file 1 — Supplementary Tables [file 41385_2022_572_MOESM1_ESM.xlsx]

## Sheet: Suppl. Table 1
Supplementary Table 1. CyTOF antibodies. 35 surface markers were used to identify cell types in HPS-1 and control blood.
Channel	Target	Clone	Manufacturer	Catalog #
113In	CD57	HNK-1	Biolegend	359602
115In	CD45	HI30	Biolegend	304002
141Pr	Va7.2	3C10	Biolegend	351702
142Nd	CD19	REA675	Miltenyi	130-122-301
143Nd	CD45RA	REA562	Miltenyi	130-122-292
144Nd	CD62L	DREG-56	Biolegend	304802
145Nd	CD4	REA623	Miltenyi	130-122-283
146Nd	CD8	REA734	Miltenyi	130-122-281
147Sm	CD49d	9F10	Biolegend	304302
148Nd	CD16	REA423	Miltenyi	130-108-027
149Sm	CD127	A019D5	Fluidigm	3149011B
150Nd	CD1c	REA694	Miltenyi	130-122-298
151Eu	CD123	REA918	Miltenyi	130-122-297
152Sm	CD66B	REA306	Miltenyi	130-108-019
153Eu	PD-1	EH12.2H7	Biolegend	329926
154Sm	CXCR4	12G8	Biolegend	306512
155Gd	CD27	REA499	Miltenyi	130-122-295
156Gd	PD-L1	29E.2A3	Biolegend	329711
158Gd	BTLA	MIH26	Biolegend	344504
159Tb	CD103	Ber-Act8	Biolegend	350202
160Gd	CD14	REA599	Miltenyi	130-122-290
161Dy	CD56	REA196	Miltenyi	130-108-016
162Dy	CD64	10.1	Biolegend	305016
163Dy	CCR4	205410	R&D	MAB1567
164Dy	CCR9	L053E8	Biolegend	358902
165Ho	CCR6	G034E3	Biolegend	353402
166Er	CD25	REA570	Miltenyi	130-114-541
167Er	NKG2D	1D11	Biolegend	320810
168Er	CD3	REA613	Miltenyi	130-122-282
169Tm	Beta7	REA441	Miltenyi	130-122-309
170Er	CD38	REA671	Miltenyi	130-122-288
171Yb	CD161	HP-3G10	Biolegend	339902
172Yb	CD11b	M1/70	Biolegend	101202
173Yb	CXCR3	REA232	Miltenyi	130-108-022
174Yb	HLADR	REA805	Miltenyi	130-122-299
175Lu	CD29	TS2/16	Biolegend	303021

## Sheet: Suppl. Table 2
Supplementary Table 2. O-link proteomics, normalized protein expression (NPX).
Sample	IL8	VEGFA	CD8A	MCP.3	GDNF	CDCP1	CD244	IL7	OPG	LAP.TGF.beta.1	uPA	IL6	IL.17C	MCP.1	IL.17A	CXCL11	AXIN1	TRAIL	IL.20RA	CXCL9	CST5	IL.2RB	IL.1.alpha	OSM	IL2	CXCL1	TSLP	CCL4	CD6	SCF	IL18	SLAMF1	TGF.alpha	MCP.4	CCL11	TNFSF14	FGF.23	IL.10RA	FGF.5	MMP.1	LIF.R	FGF.21	CCL19	IL.15RA	IL.10RB	IL.22.RA1	IL.18R1	PD.L1	Beta.NGF
C1	5.26035	10.8085	8.59341	1.53868	0.698303	2.18269	6.6876	2.00076	9.66552	6.86859	9.78095	2.05236	1.54693	10.3593	1.43059	8.93711	4.43714	7.45044	0.215768	5.76308	6.94191	0.897518	-1.99407	4.23426	-0.496532	10.2743	0.614875	6.12161	5.17659	8.81363	8.17172	1.34613	1.33957	14.6706	6.3005	4.98166	1.04448	0.233504	-0.194302	12.0235	3.57583	3.74942	8.94212	0.382497	6.1164	1.26693	7.39632	6.17128	-0.701057
C2	6.31947	10.2117	8.95902	3.15115	0.616723	3.12303	6.91168	2.35451	9.63631	6.92087	9.95645	2.60232	1.95013	11.5428	2.18463	11.4896	4.01601	7.67649	0.270118	7.40271	6.33351	0.507628	-2.07586	6.40804	-0.560662	10.5661	0.500485	6.18855	6.16147	8.37985	8.31598	1.02453	2.30893	16.4728	8.9138	5.47497	1.29031	0.415724	0.383437	11.3919	3.60826	3.81635	10.2404	0.593307	5.53236	0.847535	8.54335	6.23424	-0.730767
C3	5.76262	10.0415	9.45956	3.4141	1.30598	3.32315	6.00524	0.921697	9.77901	6.6689	10.2445	1.49318	1.70135	11.7343	1.26917	10.9985	3.04739	7.28529	1.1073	6.86439	7.11353	1.48341	-2.06183	4.19518	-0.645073	10.3944	0.913075	6.62901	7.57537	8.36678	9.39587	1.62342	1.49249	17.0361	8.87841	4.90386	1.81655	0.688214	0.161777	9.04176	3.81291	6.49174	10.0952	0.939867	6.31642	2.90593	8.1786	5.54356	-0.692947
C4	6.18512	10.4604	8.95902	2.69263	1.23059	2.86427	8.46776	2.51033	9.47587	7.7223	10.2064	1.51489	1.29639	11.5018	1.31194	10.1261	4.53962	7.6446	0.234558	6.33684	7.46051	0.512748	-1.67341	4.24835	-0.554972	10.6305	0.667745	6.10879	6.3181	9.12678	8.35359	1.21533	0.756309	15.7378	7.07183	6.04101	1.44855	0.355154	0.190468	12.3511	3.63619	4.1196	9.61771	0.624408	5.80232	0.762875	7.78537	7.42457	-0.616097
C5	6.69561	10.3081	9.20591	4.12838	1.34953	2.47951	6.47046	1.56641	9.54202	6.88923	9.80631	4.43155	1.5815	11.9874	2.16374	11.7815	4.2368	8.12604	0.320238	8.1938	6.28267	0.865148	-1.50462	6.91454	-0.263292	10.7796	1.10522	6.31666	7.41698	8.93031	8.43481	1.42191	2.57294	16.7806	8.91684	6.10765	2.03882	0.709144	0.333908	11.9269	4.00884	4.81586	9.25339	0.686608	6.08061	1.36142	8.24516	5.66971	-0.425897
C6	6.33145	10.243	9.1773	2.60412	1.46407	2.81795	7.21543	1.95726	9.59289	7.06012	10.0169	1.91729	3.13768	11.8114	1.09592	10.5728	5.08212	7.27325	1.16778	6.16498	6.64241	0.393098	-2.22897	4.78134	-0.298042	11.5799	0.888845	6.46421	6.4648	9.00612	8.71251	1.46473	1.2809	16.9121	9.24232	5.51308	1.30729	0.599854	0.357648	11.251	3.76896	5.99975	8.44124	0.229818	5.17612	1.229	7.6663	5.46057	-0.431217
C7	5.25454	9.46616	8.88044	2.23219	1.0411	2.66746	6.04351	1.31037	9.47101	6.30963	9.62608	1.31206	1.55007	10.9217	1.39768	10.6871	3.50239	7.25531	0.638278	5.82543	6.39105	0.429908	-1.94789	3.19457	-0.375192	10.0035	1.30333	5.74516	6.63532	8.99075	8.03247	1.39648	1.05039	15.9399	8.37314	4.02608	1.90249	0.808314	0.451678	11.4268	3.26156	6.82419	8.74935	0.832638	5.90964	1.68284	7.90616	5.49084	-0.608027
C8	7.27458	10.2534	10.0283	3.59771	1.03674	3.09578	7.87564	2.43655	9.28733	7.22033	9.82039	1.99494	2.14566	11.7547	1.67044	13.365	4.3923	8.06992	0.259518	9.78468	6.0002	0.441548	-1.8777	4.76941	-0.0002225	10.5955	0.741015	8.00392	6.61796	9.14076	8.58732	0.755563	0.806389	15.782	8.53469	5.82239	1.59265	0.303834	0.338938	12.4966	3.41347	1.69579	9.08574	0.520057	5.38657	2.54427	8.75966	6.67077	-0.647727
C9	4.46464	9.83545	8.94044	2.92188	0.333163	3.17849	5.49986	1.3808	9.14722	6.02144	9.36512	4.06769	1.12929	11.2742	1.47797	10.7729	3.28209	7.38113	0.253897	5.57176	6.74106	0.610068	-2.31675	4.73244	-0.394342	9.51322	0.455095	6.08348	6.0248	9.01839	7.56819	0.836082	1.47681	15.6633	8.29818	4.58805	1.82954	1.37274	0.0855575	10.9036	3.57508	3.5721	8.94535	0.591557	6.34632	0.885475	8.27486	4.98506	-0.898307
C10	5.01206	9.20787	9.3917	3.33064	0.775393	2.55108	5.35261	0.672467	9.26893	6.07203	9.94832	0.769879	1.11886	11.2833	0.770282	10.7812	2.91961	7.54329	-0.0945225	5.78298	5.82929	0.398528	-0.859662	4.44821	-0.734923	9.36811	0.132205	6.02131	5.59946	9.23496	8.86634	1.22409	1.59208	16.6531	8.46318	3.54293	1.43428	0.295844	0.255258	9.69283	3.62491	4.57483	7.81628	0.549708	6.14138	1.2492	7.85194	4.81875	-0.800917
C11	8.07537	9.49804	9.99896	2.45482	0.527443	2.58497	6.34838	0.741868	9.68791	6.41281	9.78091	1.61868	0.509255	11.1681	0.623343	11.3752	3.99976	7.1095	0.441408	6.76863	6.92916	2.99608	-2.29834	5.81197	-0.890193	9.62422	0.828525	6.73937	5.90397	9.21001	8.69567	1.33266	1.99532	15.6514	8.18204	4.83215	1.18723	0.381204	-0.0951325	11.0939	3.70044	4.01648	8.09562	0.683787	5.8037	1.27733	7.74235	4.97336	-0.796267
C12	9.13148	10.1987	9.96887	3.94564	0.765013	2.5554	6.43636	1.27033	9.36872	6.83619	9.74676	1.06095	1.28181	11.5846	1.54184	11.7604	3.24088	7.36862	0.0398675	7.29113	6.39637	0.972468	-2.01535	6.15325	-0.449093	9.39278	0.836245	5.74544	5.93587	9.24743	8.61948	1.29513	1.65608	17.6676	8.7429	5.67909	0.826347	1.63509	0.239448	12.0663	3.56097	4.23377	7.64245	1.17803	5.93208	0.816725	8.49033	5.79831	-0.723697
C13	7.71683	8.89376	9.80698	2.44339	0.594183	1.53212	6.56662	2.09703	8.55257	6.52557	9.53362	0.467219	0.874585	10.4344	0.204513	11.5188	3.63021	6.65256	0.0771975	5.57945	6.08318	0.778058	-2.01211	6.09259	-0.337682	10.7055	1.0129	6.08825	5.11799	9.1893	7.93402	0.721513	1.46823	15.5338	8.14913	5.15668	0.802187	0.233334	-0.0237425	11.4754	3.63548	3.16989	7.45047	0.0211275	5.63811	0.643875	7.74077	5.84277	-0.609007
C14	10.3792	10.6673	8.55698	5.8388	1.16724	2.86576	6.51163	1.60516	10.0913	6.49389	9.21988	1.56678	0.736855	10.6383	0.488793	8.23717	2.05122	7.27943	-0.173382	6.26321	6.79528	0.681348	-1.98194	6.4391	-0.401653	10.9978	0.304205	6.74072	6.10019	9.81391	8.11104	0.661593	2.23095	15.343	6.63763	6.15769	1.38525	0.194524	-0.181232	10.8727	3.56439	2.23647	7.21483	0.513097	5.87357	0.178965	8.5218	5.81956	-0.530977
C15	5.52378	10.4599	9.23695	1.32244	1.39583	2.31846	7.11055	4.51796	9.496	7.85947	10.0037	1.74036	1.40088	10.4307	1.34677	10.4426	7.36442	7.29791	0.522267	6.21732	5.51075	0.383898	-1.34273	1.95476	-0.0397425	11.1588	1.72561	5.02579	6.44246	8.5919	7.88148	1.59095	-0.258741	15.2064	7.81951	5.85087	1.62977	0.581324	0.151627	12.076	3.25275	1.22214	8.7609	0.465477	5.2607	1.80973	7.25204	7.30153	-0.588127
C16	5.72852	9.4838	10.0404	2.54285	0.662673	2.69828	6.23608	1.35595	9.25127	6.35297	10.0273	1.12572	1.40951	11.5805	1.51349	11.6327	3.64091	7.58904	0.275247	7.07353	6.22938	0.604448	-2.14716	4.65737	-0.190803	9.13001	0.678615	5.82776	5.81833	9.14083	8.18899	0.945133	1.04916	16.4307	8.62495	3.86067	1.6944	0.0460242	0.242688	10.1352	3.38968	4.8507	8.44466	0.725407	5.85765	1.91341	7.85382	5.51321	-0.787607
C17	7.17618	9.39922	9.31575	2.77346	0.654193	2.16968	5.39348	0.643757	9.4986	6.29347	10.0759	0.804689	0.553725	12.006	0.587823	10.5898	3.03891	7.32118	0.170958	5.6671	6.48737	0.573568	-2.52929	6.3615	-0.590962	9.93251	-0.139425	5.10329	5.68477	9.33409	8.37606	1.33388	2.08346	15.9967	8.5523	5.43835	0.826707	-0.0797858	-0.0777925	9.10107	3.62484	0.469224	7.79742	0.197917	5.7287	1.17839	7.38277	4.68823	-0.886917
C18	5.38535	9.44984	8.86495	3.02387	1.76775	2.54158	5.74792	1.31815	9.37691	6.45411	9.72798	1.65793	1.47734	11.7299	2.26392	11.2591	3.81216	7.94659	0.510308	6.69808	5.59534	0.678828	-1.41657	4.49636	-0.408513	9.6735	0.504035	6.18296	5.24433	9.54107	8.84914	1.14507	1.33439	15.7233	8.79808	4.66182	1.59789	1.21074	0.399678	12.3358	3.43206	4.28208	8.69498	0.313418	5.39376	1.00547	8.45608	5.64762	-0.545727
C19	5.52576	9.58282	9.56099	4.20122	1.44802	3.14344	6.26196	1.41408	9.6702	6.1464	9.86844	1.45134	2.25108	11.8232	1.36475	11.4405	4.74816	7.33989	0.603167	7.07824	6.76672	1.31546	-2.19569	2.16799	-0.379543	10.5795	0.997035	5.72989	6.35116	9.32343	8.00633	2.22093	0.766699	17.1073	8.88464	3.73568	1.13439	0.594824	0.632748	11.4654	5.01491	6.29426	9.58283	0.921268	6.25791	2.00785	8.18278	5.74182	-0.605067
C20	5.04968	9.6193	8.76147	2.05797	0.467823	2.47518	7.05016	1.68098	9.53396	6.52616	9.96541	0.852389	1.76018	11.1113	1.17772	9.57118	4.69649	7.34864	0.141398	6.45038	6.85096	0.409778	-1.90063	4.59685	-0.269483	10.0768	1.75202	5.42023	6.33266	9.08876	8.46178	1.22052	1.31898	16.6063	8.66331	5.23447	1.16703	0.562554	0.787197	12.4483	3.8877	2.49716	8.51923	0.834287	5.80657	2.0461	7.83972	5.86474	-0.682907
C21	7.43586	9.4316	9.24232	3.52298	0.487103	2.65861	6.10663	1.24476	9.40113	6.25213	10.2384	2.21406	1.72267	10.9897	0.963642	11.2679	2.92181	7.3761	0.277317	6.51962	5.70507	0.528228	-2.5636	5.85581	-0.601263	9.38702	0.499595	6.08206	6.00666	9.30949	8.24485	0.791922	2.47208	16.145	8.78013	3.62935	1.35063	0.707514	-0.0473525	9.58303	3.86117	1.62229	7.9249	0.767188	6.11697	1.14902	7.7523	5.3539	-0.777807
C22	11.053	10.099	9.51389	6.82005	0.877363	2.91462	6.97846	3.02161	9.76357	7.15379	9.58239	3.4078	1.45453	11.5323	1.52493	11.319	4.84103	7.34193	0.494588	6.82534	6.22061	1.108	-1.85175	7.6949	-0.281033	10.8954	0.798765	7.12676	6.33547	8.83205	8.49986	1.23388	2.81621	16.4863	8.47614	7.04958	1.33762	0.389594	-0.0475925	11.5722	3.65073	4.70921	9.05487	0.308798	5.74016	0.820315	8.74569	6.1623	-0.782577
C23	9.30407	9.84578	9.50802	3.94276	0.951713	2.71937	6.75469	1.8997	9.86394	6.88385	9.96816	3.36275	0.854065	10.8072	1.23182	11.1388	3.79078	6.99427	0.326217	6.20532	6.77115	0.669318	-1.21278	6.90911	-0.595352	9.96021	0.337735	5.52622	6.54099	9.46903	8.20436	1.42744	2.62276	15.2557	8.36051	5.80589	4.24251	1.49886	0.0794675	12.2338	3.54064	2.45829	10.2499	0.143247	5.85618	1.86773	7.43923	5.84224	-1.01986
C24	7.61589	9.42094	9.00928	4.19526	0.546143	2.6294	6.61067	1.18079	9.52501	6.39859	9.56212	1.44896	1.52862	10.9099	0.946483	10.1997	3.98598	7.0564	0.810468	6.33667	6.11374	0.714478	-1.85183	5.55096	-0.583183	10.1267	0.969365	5.6359	6.67296	8.53021	9.21007	1.12086	1.97738	15.7599	8.42212	5.45666	1.72398	1.77197	0.231467	10.634	3.52436	3.91883	8.08186	0.534098	5.60102	1.65541	7.32044	5.93282	-0.682227
C25	6.13856	9.89162	9.96828	3.02642	0.819483	2.7291	7.82562	2.64071	9.77266	7.34942	9.93848	1.2479	1.59831	11.1751	1.38159	11.6193	4.68844	7.08563	-0.0869225	5.48847	6.77234	0.616158	-1.06439	3.69012	-0.0599025	10.8671	1.29018	6.23915	6.98094	8.95006	8.48874	1.43454	3.79992	15.664	8.42243	5.46685	1.76494	0.253074	0.272898	11.9339	3.85164	5.15725	9.79718	0.187617	5.80943	1.25943	7.7447	6.30937	-0.478437
C26	5.66896	10.4707	9.05605	2.55457	0.916423	2.62432	7.72171	2.04426	9.74749	6.37861	9.55378	1.73709	1.71235	10.9154	2.28658	10.7968	4.40559	6.90543	0.647938	5.80459	6.48258	0.770618	-1.82596	4.51711	-0.458483	11.2513	0.800575	5.79959	7.56981	8.78909	8.10805	1.13532	1.02447	15.581	8.17134	5.72123	1.90005	0.582144	0.265738	11.2337	3.3983	1.22038	8.18102	0.198988	6.04574	1.76432	8.10359	6.71951	-0.279947
C27	4.97315	9.25132	8.82588	1.58086	0.983623	2.10902	6.59732	1.71226	9.49091	6.42834	9.41378	0.725689	0.699265	10.2448	1.41642	9.9834	3.6301	6.5373	0.150657	5.23468	5.85572	0.785488	-1.9287	3.47574	-0.528863	10.0405	0.626895	4.70447	5.9122	8.16775	7.41434	0.842812	0.507189	14.9894	8.20026	4.62093	1.12345	0.252074	0.107398	8.75163	3.71895	3.82119	9.86246	-0.0182925	5.85122	1.04924	8.12708	5.23487	-0.688897
C28	5.16697	9.81342	9.70017	1.37772	1.27309	3.83907	6.48382	1.6385	9.61711	6.17858	9.76135	1.88999	1.46969	10.5418	1.66736	8.32194	4.5807	7.75988	0.370468	8.02284	7.20056	0.984658	-1.7585	4.22017	-0.237852	9.85997	1.34316	5.46934	6.01009	8.69083	8.72352	1.2803	1.04793	13.5861	7.74339	3.966	1.85841	0.397384	0.542048	11.8181	3.2992	6.53249	7.97183	0.660168	5.96047	1.858	8.10554	5.08018	-0.669417
C29	5.54149	11.1766	8.38041	1.4309	1.34399	2.25439	7.39921	4.376	9.3918	7.72758	9.11087	1.65634	1.52164	10.59	1.08061	9.67288	6.52844	6.89796	0.647107	4.8926	6.58311	0.954438	-1.63257	4.27335	-0.204412	11.4984	1.31004	5.50266	5.26868	8.31052	8.26898	1.29687	0.860059	15.4338	8.11519	5.68705	1.31785	1.18079	0.290397	12.904	3.13198	5.00216	7.80007	0.256238	5.42172	1.39356	7.36539	7.09533	-0.601917
C30	5.44545	9.57919	8.25796	2.5491	0.923263	2.67214	5.91494	1.647	9.67657	6.45346	9.7595	1.64038	0.835795	11.0689	0.911552	10.8211	2.99243	7.27761	0.298878	5.82094	5.86307	0.190828	-2.39893	4.60303	-0.363053	10.4905	4.30649	5.79751	5.53596	8.67992	8.19601	0.689052	1.68701	15.6029	8.35594	4.62514	1.51162	0.461544	0.292388	12.269	4.45927	2.6886	8.75499	-0.0175325	5.95918	1.41396	7.89641	5.32889	-0.795447
C31	5.52532	10.0247	10.0651	3.43105	0.863153	2.32964	7.53242	2.20185	9.22729	6.85658	9.81376	1.98869	1.05164	11.4158	1.00552	11.1307	4.34063	7.5285	0.332197	5.95228	7.05085	1.13221	-1.90427	3.70204	-0.236212	10.7161	3.15013	5.27906	5.78144	9.34929	8.97639	0.810272	0.550289	15.8226	8.34995	5.44648	1.38257	2.31282	0.197197	11.6648	3.26386	2.40227	8.26815	0.350417	5.62309	1.06641	7.62468	6.32033	-0.650397
C32	5.03167	10.2198	9.41244	2.7402	0.862763	2.17466	5.90596	1.41507	9.41143	6.43775	9.53284	0.586209	1.19833	11.4169	1.52747	9.77291	3.29199	7.55976	0.275068	5.31175	6.75474	0.802148	-1.87928	3.18189	-0.364743	10.4035	0.484485	5.1507	6.31286	9.44044	8.30046	1.34853	0.893609	15.3848	8.38218	3.57216	1.53792	0.739894	0.133768	10.2282	3.53236	4.02131	8.16119	0.820257	5.7391	1.38497	8.02025	4.6936	-0.616097
C33	5.6349	11.052	9.65281	3.36322	0.845313	3.01141	6.70538	2.04539	10.0745	6.88061	9.60643	1.45641	1.53984	11.2154	1.11215	11.3745	5.72603	7.97121	0.351268	6.61609	6.19436	0.461078	-1.82056	5.37968	-0.431993	10.4199	1.27555	6.16006	6.15623	8.99236	8.41191	1.47552	1.40205	15.7906	8.40985	5.17384	1.49103	0.832474	0.0265475	12.2431	3.41078	2.92607	8.61312	0.678928	5.64863	1.00266	8.03339	6.26444	-0.609987
C34	5.26961	10.1975	9.45218	2.99243	1.06255	2.091	6.46351	1.40259	9.36239	6.81632	9.74967	0.940499	1.46792	11.8874	2.71404	10.8558	4.9292	7.6896	0.100187	8.9974	6.57955	0.661438	-2.12914	4.27805	-0.559222	10.6214	0.474625	5.69241	6.91773	9.40366	8.49075	0.939542	1.20471	15.7565	8.57758	4.0296	1.63324	0.895104	0.319788	10.6926	3.51636	3.25898	8.29938	0.838457	6.00686	1.50727	7.92776	5.1842	-0.523647
HPS1-IBD-1	6.29708	9.75234	9.17076	1.14068	2.24329	4.33094	6.1047	2.54196	9.24037	5.92176	9.10248	2.2095	1.18881	10.7454	1.88936	9.07801	7.0164	6.76428	0.213193	8.00065	5.66956	0.781352	-0.225098	4.31383	0.210952	10.3954	1.0616	5.32884	5.598	8.85381	8.22025	1.09002	2.76871	13.8163	8.21673	3.70512	1.20846	0.855726	0.408842	10.2515	2.94527	3.61014	8.3756	0.243883	5.36434	1.72585	7.03051	5.58435	-0.640693
HPS1-1	5.23675	9.64153	9.21531	1.23773	1.45434	4.70937	6.03674	2.4084	9.34482	5.56113	9.29177	1.38129	1.15224	11.1647	1.17341	8.90462	6.05617	6.73694	0.263692	6.66633	6.37753	0.895942	-0.319317	3.56228	0.124613	9.40278	1.41358	5.10802	4.50862	7.88655	10.1288	1.26786	2.54305	14.3916	7.60154	3.28705	1.17936	0.557006	0.245103	11.0083	2.78778	3.36243	9.92862	-0.0441875	5.19996	1.16607	7.37639	5.3341	-0.662383
HPS1-2	4.70601	9.29575	8.8414	0.631507	1.38926	3.49111	6.0577	2.70609	9.37132	5.89161	9.2743	3.60139	1.04232	10.1749	1.91442	8.5547	6.59978	6.85395	0.708272	4.27907	5.25537	0.738402	-0.427988	3.21054	0.331462	10.4649	1.61647	3.62729	4.84988	7.79188	7.21692	1.12509	2.46538	13.8196	6.94224	3.43015	1.39087	0.255116	0.275122	11.7891	3.0154	4.04503	8.14119	-0.0118475	4.3674	0.659415	7.06455	5.31341	-0.657103
HPS1-3	5.32978	9.89878	9.25748	1.51885	2.05148	4.76494	6.39633	2.89918	9.51484	6.41317	9.63411	1.87856	2.81394	11.0463	2.62179	9.17225	6.88309	7.22495	0.559423	5.83957	5.31431	0.835092	-0.345817	3.63932	0.415533	10.9854	1.73784	5.78665	5.14873	8.51229	8.65328	0.897408	2.42286	14.0437	7.3486	4.29927	2.04764	0.407586	0.143522	10.421	2.86691	2.8464	8.90474	0.325613	5.04658	0.739925	7.65694	5.73808	-0.717433
HPS1-IBD-2	6.16397	10.6221	9.30977	2.11753	1.56712	3.85446	6.62856	3.46605	9.96893	6.57429	9.77423	3.54737	1.37967	11.3829	1.9838	10.3794	8.19247	7.43137	0.881162	6.64312	5.9774	1.74366	-0.0959275	4.54802	1.06118	11.6249	1.7552	6.63934	7.14999	7.95784	9.42085	1.56808	3.11937	14.3955	7.0935	4.42552	1.75094	0.796206	0.466382	11.3723	2.82845	5.64911	8.69669	0.987023	5.58251	1.97588	7.60611	5.60787	-0.655273
HPS1-4	5.04867	9.57765	9.39097	1.12214	1.51349	4.18205	6.13811	2.34376	10.0668	5.73179	9.33262	1.54572	1.67536	10.9919	1.29527	8.58928	5.92012	7.46368	0.971002	6.93925	6.94595	1.30636	-0.0054175	4.27852	0.512323	10.9165	1.66603	6.0237	5.91364	8.83377	9.06275	1.73344	3.59291	13.9073	7.28111	4.43646	1.51331	0.575806	1.44596	9.31882	3.0775	4.26044	9.17616	0.824913	5.58047	2.18968	7.55111	5.59347	-0.685663
HPS1-5	5.34393	9.77691	9.90528	0.942547	1.54043	4.29994	6.23873	2.12713	10.3941	5.98618	9.48616	2.42012	1.78588	10.7183	1.31365	8.90337	5.53239	7.19664	0.395583	7.30392	6.89387	0.825942	-0.323088	4.72469	0.410303	9.8872	1.30131	6.02245	5.92521	8.4634	8.93629	1.98385	3.79171	13.1795	7.08044	4.21041	7.2189	0.615966	0.202513	9.99399	3.24167	5.27615	9.41656	0.866282	5.69066	1.39204	7.51667	5.91004	-0.716193
HPS1-IBD-3	4.9508	9.53428	10.1154	0.899837	1.57805	3.57784	6.13066	2.11618	9.396	6.03867	9.12048	2.09277	1.43084	10.4046	2.00781	9.29455	6.1188	7.03044	0.798192	6.91093	6.29673	0.788852	-0.392037	3.32201	0.540142	9.17577	1.03384	4.86902	6.68142	9.22864	8.74923	1.56912	2.70303	12.7157	6.99122	3.73011	2.48105	0.517176	-0.0539575	9.1026	2.91245	1.8676	9.01983	0.249922	5.61297	0.875425	7.04714	5.61334	-0.767583
HPS1-IBD-4	5.29834	9.8361	10.1077	1.06457	1.18301	4.80961	6.38259	2.18348	9.85774	5.77124	9.75711	2.24011	0.683405	11.5461	1.43785	8.49981	5.87366	7.10527	0.596333	5.45738	7.64377	0.809202	-0.450798	4.28506	0.395033	9.53532	1.20544	4.28089	5.11255	8.36526	9.10625	1.49668	2.83551	14.4023	7.91347	4.10387	1.35758	0.111036	0.0058325	9.91002	2.93177	5.12599	8.81592	0.222732	5.37357	1.37288	7.32751	5.40294	-0.708233
HPS1-6	5.65154	9.82688	9.52775	2.20875	1.10664	4.71776	6.04869	2.14655	10.0375	5.6787	9.47487	4.97307	1.13305	11.6392	1.51264	9.46057	6.66548	7.11301	0.301542	6.78169	5.90786	0.826412	-0.779927	4.26135	0.173882	9.98269	1.40429	4.98642	6.27969	7.71403	8.63008	1.54269	2.76153	14.5849	7.89951	4.22737	1.4772	0.695296	0.156323	10.1964	2.57547	3.18575	10.99	0.157732	5.58582	0.754505	7.43722	4.96349	-0.707093
HPS1-7	5.35754	9.63686	9.21402	0.921987	1.31029	3.77257	5.96854	2.53222	9.5303	6.16258	9.40053	1.78491	0.632595	11.2013	1.22585	8.95192	7.88897	7.22391	0.753763	6.50641	5.93127	0.590992	-0.259468	3.6816	-0.212707	11.0459	1.04503	5.43473	5.52837	8.42968	8.51839	1.2296	2.47485	15.6354	7.82917	4.08222	0.828943	0.511356	0.0883325	9.31207	2.91912	6.8917	8.85338	0.145333	5.20705	1.23941	7.63901	5.68288	-0.490513
C35	4.81724	9.36339	9.6413	2.52561	0.904833	2.23855	6.45528	0.781338	9.53247	6.06	9.62457	1.0549	0.939635	10.8419	1.30348	10.3682	3.40748	7.31054	0.191587	6.45781	6.0378	0.816518	-2.36898	3.1614	-0.508273	9.59026	0.234585	5.18566	5.56415	8.79451	7.96467	0.633992	1.03539	14.6455	7.71527	3.56538	1.66263	0.436244	0.0748275	10.0943	3.57849	2.39028	8.94707	0.0071175	5.73505	1.7632	7.27624	5.01137	-0.588737
C36	5.38144	10.0148	9.23158	1.75518	1.78246	2.48848	7.4548	4.16461	9.68325	7.94008	9.78556	0.568879	1.769	10.0116	0.995953	10.9013	6.5292	7.09337	0.786447	4.90563	6.06296	1.00621	-0.916883	3.01383	-0.108342	11.6815	1.26256	6.09302	5.94805	9.00385	8.4328	1.47288	0.372389	15.1823	6.95373	6.1821	1.56676	0.615274	0.282618	13.785	3.10469	4.32303	7.60359	-0.0602025	4.72047	1.20226	7.14063	6.69111	-0.429967
C37	6.02752	11.1678	9.56918	2.33261	1.49475	3.00096	8.3344	5.08671	9.73102	8.21068	9.98688	2.24694	2.2391	11.5044	1.48486	11.8379	8.11453	7.66216	0.593457	6.39733	5.77743	0.717078	-1.35585	2.57099	0.0068575	11.4322	1.3238	6.83165	7.39242	8.45228	8.41768	1.60507	-0.0882908	16.4678	8.04748	6.99416	1.42223	1.36792	0.339338	14.1026	2.98351	4.13076	8.39862	0.631977	5.46995	1.36184	7.97499	7.7406	-0.544327
C38	5.69784	10.3138	10.3388	1.57054	2.16004	2.86406	7.45664	4.3124	9.56746	7.54183	9.99562	2.39994	1.93876	11.1716	1.98475	10.5203	7.49791	7.38413	1.01385	7.30376	6.40843	1.10325	-0.924382	3.61493	0.159137	10.2891	1.71995	7.02615	6.23716	8.86488	9.02858	1.38908	0.644239	14.6567	7.52627	6.03839	1.74457	1.27967	0.571218	12.2373	3.41059	3.24542	8.60942	1.02996	5.80154	1.82441	7.52961	7.37065	-0.0884167
C39	6.44113	12.0359	8.75395	2.55656	0.674663	2.91482	7.77064	5.26491	10.3147	8.37284	8.99279	1.25558	1.56587	10.6758	1.42437	11.8422	6.96845	7.10913	0.696577	9.26338	5.9985	1.1529	-1.11819	3.91765	0.0682675	11.865	1.08773	6.50131	6.98956	6.9421	8.98913	1.46251	0.665729	15.3376	7.54842	6.40547	1.85192	1.18868	0.107378	13.4187	2.96051	5.29	7.89022	0.271637	5.50114	1.8698	8.00117	7.5505	-0.557687
C40	5.29881	10.4408	8.98401	1.69637	2.67292	2.62735	7.7471	4.40913	9.99351	7.68768	9.56435	1.33441	1.90538	10.7399	1.28511	9.0378	6.80134	7.36877	2.77857	5.98843	6.27207	0.988118	-1.17542	3.59785	0.0591975	12.3261	1.83753	6.26534	5.59437	8.99156	8.68672	1.48032	0.507229	15.2866	7.59178	5.1802	1.31027	2.63669	0.291428	11.8304	3.54413	1.97131	9.74047	0.843228	5.52447	1.54258	7.3547	7.34728	-0.426677
C41	6.2619	10.1195	9.30796	2.05222	1.42613	4.03489	8.46128	4.67897	9.64135	8.2731	10.321	2.15876	2.23652	11.5413	1.62435	10.6074	8.47755	7.90236	1.13743	7.43117	6.99395	1.26496	-1.13162	2.83026	0.492708	12.4536	1.59569	6.85844	6.93684	8.62791	9.10077	1.92323	0.252299	16.5326	8.58542	6.85764	1.97257	0.800794	0.528347	12.191	3.15804	5.34063	8.18355	1.26165	5.98342	2.21408	8.34996	7.62007	-0.214387
C42	5.61946	10.2143	8.41921	1.0598	1.66607	2.04093	7.56254	4.19412	9.19839	7.96823	9.76416	1.15923	1.51988	10.6177	1.6211	8.73666	7.60346	7.07801	0.796898	5.74544	6.06804	0.875428	-1.4828	2.8461	-0.274913	10.592	1.33479	6.3909	5.23063	9.00062	8.20799	1.15602	-0.00402083	14.7635	7.53725	5.89362	1.35189	0.580504	0.542907	12.2267	3.0921	2.30667	7.60067	0.348608	5.26408	1.69856	6.75828	6.10809	-0.376637
C43	5.16192	9.71687	9.10168	2.75783	1.04412	2.454	6.05502	1.72152	9.61543	6.39011	9.68425	1.15576	2.09933	11.5931	0.490843	11.048	4.47261	6.79054	0.118818	6.06542	7.13509	0.466848	-2.043	2.56392	-0.616143	10.9437	1.26337	5.45855	4.55449	8.29131	8.12291	0.962873	0.334309	16.5175	8.30254	4.2302	1.60394	0.205044	0.117818	9.93652	3.24013	4.90982	8.70219	0.355318	5.90018	1.27147	7.31244	5.8889	-0.785937
C44	5.69442	10.428	9.49483	2.14465	1.91945	2.72442	8.07439	3.75418	9.80518	8.25375	9.31946	2.04919	1.77079	10.6164	2.39651	11.2086	7.03573	7.91889	0.503027	6.68387	6.45923	0.977898	-1.51707	3.3294	-0.123143	12.1041	1.18629	6.15074	7.73713	8.97927	8.58027	1.89976	0.608419	15.9661	7.63595	6.21185	1.69666	0.531224	0.207677	13.7162	3.16123	3.44824	11.3394	0.425617	5.73248	1.63854	7.44551	7.25824	-0.555927
C45	6.77393	10.6312	7.99222	1.62504	1.1893	2.75604	8.1837	5.17397	9.76779	8.72209	10.3298	2.02647	0.815805	10.9598	0.733322	11.7159	7.89031	7.79214	0.655848	6.6459	7.95959	0.753968	-1.34863	3.5027	-0.418353	11.8097	1.2593	6.39879	8.11181	9.3237	9.336	0.990223	0.317389	16.3099	7.50767	6.99554	1.54078	0.495564	0.324447	13.3501	2.88763	5.41529	9.43741	0.665007	5.87403	1.79788	7.80371	7.47359	-0.523937
C46	6.09192	9.82686	7.83876	1.69227	0.980153	3.2378	7.93644	4.25749	9.2832	8.24867	9.52224	1.09806	1.36957	11.0196	1.75729	10.2979	7.67873	7.01472	0.353548	6.30516	6.04781	0.869338	-1.12583	2.94032	0.193257	11.0106	1.08099	6.72383	7.79458	8.89694	9.23872	1.34042	0.344509	15.7633	7.80312	6.50922	1.55792	0.547364	0.382997	13.9963	3.17389	3.36288	8.9869	0.506557	5.24605	1.79468	7.48043	7.05084	-0.472207
C47	5.98149	11.2898	9.93135	1.83881	1.93	3.47628	7.61009	4.61858	9.88483	8.46335	9.90815	1.90491	1.86431	11.4724	1.54646	9.91309	7.865	7.31916	0.796687	6.4895	6.01238	0.964208	-1.82438	3.30488	-0.105523	10.8743	1.15847	6.2596	7.67369	8.33202	9.1327	1.1873	0.585919	15.6617	7.69599	6.65558	1.72366	0.499924	0.0285375	12.3161	3.39317	5.06355	9.44089	0.518497	5.94126	1.58892	7.83959	6.36647	-0.452717
C48	6.09651	9.7011	8.86723	3.18327	0.919793	2.84584	6.24051	1.6398	9.66234	6.73727	10.0124	1.86806	0.942795	11.4232	0.746082	10.8801	4.89212	7.38674	-0.206973	6.60257	6.4017	0.796758	-2.07001	3.90932	-0.515282	10.4462	0.811985	6.06772	5.57371	9.382	8.7422	1.24209	1.18567	16.6259	8.95177	5.32974	1.50604	1.18701	0.0991175	11.8427	3.84435	5.25771	8.3217	0.548148	5.84716	1.70473	7.64523	5.20878	-0.672577
C49	6.17949	10.2283	8.32332	2.91772	0.911753	3.14451	7.40646	2.9812	9.16588	7.85659	9.59154	1.24047	1.31807	11.2023	0.922832	10.8384	6.83544	7.38904	0.126087	7.05565	7.5469	1.22058	-1.8732	3.07374	-0.384483	11.2592	0.384275	5.70068	6.5345	9.35775	8.67246	0.880822	0.270009	17.1105	8.32706	7.91234	1.54935	0.238144	-0.177522	9.86744	3.26498	4.0025	8.52718	0.478117	5.79124	1.40376	8.29186	6.64585	-0.661857
C50	5.38268	10.3924	9.1234	2.64838	0.880573	3.31555	6.15856	2.82921	9.34812	7.11833	9.77253	2.43385	1.49479	10.9431	1.20574	10.5006	3.03935	7.34156	0.0755475	6.22129	5.87521	1.07829	-1.84423	3.14696	-0.794913	10.5937	1.42891	6.20704	5.40039	8.84937	8.58549	1.26048	0.965199	15.7108	7.80509	4.77151	5.68536	0.399744	0.0657675	10.4866	3.47499	2.58181	8.26268	0.814098	5.91432	0.895955	7.84576	5.40021	-0.521017
C51	5.78809	11.3724	9.26799	3.12378	0.658933	3.13117	6.66982	2.39841	10.0172	7.04157	9.5254	1.40666	1.4165	10.7952	0.907842	11.7314	6.17628	7.5445	0.202137	6.86889	5.98497	0.722288	-1.81649	4.82993	-0.383893	10.686	1.30044	6.01275	6.77177	8.77398	9.04984	1.27887	1.28422	15.966	8.30416	6.11971	1.79485	1.04409	-0.111473	13.3032	3.47024	1.96548	8.31902	1.00628	5.83097	1.4461	8.08273	6.36927	-0.556947
[truncated: 43 more columns]

## Sheet: Suppl. Table 3
Supplementary Table 3. O-link pathway analysis using gProfiler (down in HPS-1).
source	term_name	term_id	adjusted_p_value	negative_log10_of_adjusted_p_value	term_size	query_size	intersection_size	effective_domain_size	intersections
GO:MF	cytokine activity	GO:0005125	2.56878e-10	9.59027	234	9	7	18694	CX3CL1,CXCL11,CXCL6,LIF,TNFSF14,TWEAK,CCL11
GO:MF	cytokine receptor binding	GO:0005126	8.45202e-10	9.07304	277	9	7	18694	CX3CL1,CXCL11,CXCL6,LIF,TNFSF14,TWEAK,CCL11
GO:MF	receptor ligand activity	GO:0048018	4.91304e-08	7.30865	494	9	7	18694	CX3CL1,CXCL11,CXCL6,LIF,TNFSF14,TWEAK,CCL11
GO:MF	signaling receptor activator activity	GO:0030546	5.34596e-08	7.27197	500	9	7	18694	CX3CL1,CXCL11,CXCL6,LIF,TNFSF14,TWEAK,CCL11
GO:MF	receptor regulator activity	GO:0030545	9.3952e-08	7.02709	542	9	7	18694	CX3CL1,CXCL11,CXCL6,LIF,TNFSF14,TWEAK,CCL11
GO:MF	chemokine activity	GO:0008009	8.60539e-07	6.06523	49	9	4	18694	CX3CL1,CXCL11,CXCL6,CCL11
GO:MF	chemokine receptor binding	GO:0042379	4.15789e-06	5.38113	72	9	4	18694	CX3CL1,CXCL11,CXCL6,CCL11
GO:MF	signaling receptor binding	GO:0005102	5.77457e-06	5.23848	1681	9	8	18694	CX3CL1,CXCL11,DNER,CXCL6,LIF,TNFSF14,TWEAK,CCL11
GO:MF	CXCR chemokine receptor binding	GO:0045236	1.03867e-05	4.98352	18	9	3	18694	CX3CL1,CXCL11,CXCL6
GO:MF	G protein-coupled receptor binding	GO:0001664	0.00114374	2.94167	292	9	4	18694	CX3CL1,CXCL11,CXCL6,CCL11
GO:MF	molecular function regulator	GO:0098772	0.0022209	2.65347	2334	9	7	18694	CX3CL1,CXCL11,CXCL6,LIF,TNFSF14,TWEAK,CCL11
GO:MF	tumor necrosis factor receptor binding	GO:0005164	0.0167935	1.77486	32	9	2	18694	TNFSF14,TWEAK
GO:MF	CCR chemokine receptor binding	GO:0048020	0.0380394	1.41977	48	9	2	18694	CX3CL1,CCL11
GO:MF	tumor necrosis factor receptor superfamily binding	GO:0032813	0.0396482	1.40178	49	9	2	18694	TNFSF14,TWEAK
GO:BP	cytokine-mediated signaling pathway	GO:0019221	1.5256e-05	4.81656	812	9	7	18092	CX3CL1,CXCL11,CXCL6,LIF,TNFSF14,TWEAK,CCL11
GO:BP	lymphocyte chemotaxis	GO:0048247	2.12821e-05	4.67199	63	9	4	18092	CX3CL1,CXCL11,TNFSF14,CCL11
GO:BP	leukocyte chemotaxis	GO:0030595	5.37111e-05	4.26994	234	9	5	18092	CX3CL1,CXCL11,CXCL6,TNFSF14,CCL11
GO:BP	leukocyte migration	GO:0050900	5.67323e-05	4.24617	523	9	6	18092	CX3CL1,CXCL11,CXCL6,TNFSF14,ADA,CCL11
GO:BP	cell migration	GO:0016477	5.87618e-05	4.23091	1684	9	8	18092	CX3CL1,CXCL11,DNER,CXCL6,TNFSF14,TWEAK,ADA,CCL11
GO:BP	chemokine-mediated signaling pathway	GO:0070098	7.91052e-05	4.10179	87	9	4	18092	CX3CL1,CXCL11,CXCL6,CCL11
GO:BP	cellular response to chemokine	GO:1990869	0.000122863	3.91058	97	9	4	18092	CX3CL1,CXCL11,CXCL6,CCL11
GO:BP	response to chemokine	GO:1990868	0.000122863	3.91058	97	9	4	18092	CX3CL1,CXCL11,CXCL6,CCL11
GO:BP	cell motility	GO:0048870	0.00012695	3.89637	1856	9	8	18092	CX3CL1,CXCL11,DNER,CXCL6,TNFSF14,TWEAK,ADA,CCL11
GO:BP	localization of cell	GO:0051674	0.00012695	3.89637	1856	9	8	18092	CX3CL1,CXCL11,DNER,CXCL6,TNFSF14,TWEAK,ADA,CCL11
GO:BP	cellular response to cytokine stimulus	GO:0071345	0.00016774	3.77536	1148	9	7	18092	CX3CL1,CXCL11,CXCL6,LIF,TNFSF14,TWEAK,CCL11
GO:BP	neutrophil chemotaxis	GO:0030593	0.000175802	3.75498	106	9	4	18092	CX3CL1,CXCL11,CXCL6,CCL11
GO:BP	cell surface receptor signaling pathway	GO:0007166	0.000242036	3.61612	3242	9	9	18092	CX3CL1,CXCL11,DNER,CXCL6,LIF,TNFSF14,TWEAK,ADA,CCL11
GO:BP	cell chemotaxis	GO:0060326	0.000244048	3.61253	317	9	5	18092	CX3CL1,CXCL11,CXCL6,TNFSF14,CCL11
GO:BP	lymphocyte migration	GO:0072676	0.000261724	3.58216	117	9	4	18092	CX3CL1,CXCL11,TNFSF14,CCL11
GO:BP	locomotion	GO:0040011	0.000284081	3.54656	2055	9	8	18092	CX3CL1,CXCL11,DNER,CXCL6,TNFSF14,TWEAK,ADA,CCL11
GO:BP	response to cytokine	GO:0034097	0.00028861	3.53969	1242	9	7	18092	CX3CL1,CXCL11,CXCL6,LIF,TNFSF14,TWEAK,CCL11
GO:BP	neutrophil migration	GO:1990266	0.000364031	3.43886	127	9	4	18092	CX3CL1,CXCL11,CXCL6,CCL11
GO:BP	granulocyte chemotaxis	GO:0071621	0.000412345	3.38474	131	9	4	18092	CX3CL1,CXCL11,CXCL6,CCL11
GO:BP	immune response	GO:0006955	0.000755155	3.12196	2326	9	8	18092	CX3CL1,CXCL11,CXCL6,LIF,TNFSF14,TWEAK,ADA,CCL11
GO:BP	movement of cell or subcellular component	GO:0006928	0.000783768	3.10581	2337	9	8	18092	CX3CL1,CXCL11,DNER,CXCL6,TNFSF14,TWEAK,ADA,CCL11
GO:BP	granulocyte migration	GO:0097530	0.00083081	3.0805	156	9	4	18092	CX3CL1,CXCL11,CXCL6,CCL11
GO:BP	mononuclear cell migration	GO:0071674	0.00202655	2.69324	195	9	4	18092	CX3CL1,CXCL11,TNFSF14,CCL11
GO:BP	myeloid leukocyte migration	GO:0097529	0.00377678	2.42288	228	9	4	18092	CX3CL1,CXCL11,CXCL6,CCL11
GO:BP	chemotaxis	GO:0006935	0.00916767	2.03774	661	9	5	18092	CX3CL1,CXCL11,CXCL6,TNFSF14,CCL11
GO:BP	taxis	GO:0042330	0.00944214	2.02493	665	9	5	18092	CX3CL1,CXCL11,CXCL6,TNFSF14,CCL11
GO:BP	cell population proliferation	GO:0008283	0.0101903	1.99181	2091	9	7	18092	CX3CL1,CXCL11,LIF,TNFSF14,TWEAK,ADA,CCL11
GO:BP	cellular response to tumor necrosis factor	GO:0071356	0.0119681	1.92198	305	9	4	18092	CX3CL1,TNFSF14,TWEAK,CCL11
GO:BP	immune system process	GO:0002376	0.0123949	1.90676	3322	9	8	18092	CX3CL1,CXCL11,CXCL6,LIF,TNFSF14,TWEAK,ADA,CCL11
GO:BP	response to tumor necrosis factor	GO:0034612	0.01614	1.7921	329	9	4	18092	CX3CL1,TNFSF14,TWEAK,CCL11
GO:BP	positive regulation of developmental process	GO:0051094	0.0161761	1.79113	1366	9	6	18092	CX3CL1,LIF,TNFSF14,TWEAK,ADA,CCL11
GO:BP	response to organic substance	GO:0010033	0.0169936	1.76971	3459	9	8	18092	CX3CL1,CXCL11,CXCL6,LIF,TNFSF14,TWEAK,ADA,CCL11
GO:BP	inflammatory response	GO:0006954	0.0243989	1.61263	808	9	5	18092	CX3CL1,CXCL11,CXCL6,ADA,CCL11
GO:BP	positive regulation of signal transduction	GO:0009967	0.0444611	1.35202	1627	9	6	18092	CX3CL1,LIF,TNFSF14,TWEAK,ADA,CCL11
GO:BP	eosinophil chemotaxis	GO:0048245	0.0480153	1.31862	19	9	2	18092	CX3CL1,CCL11
GO:CC	extracellular space	GO:0005615	0.00131508	2.88105	3598	9	8	18963	CX3CL1,CXCL11,CXCL6,LIF,TNFSF14,TWEAK,ADA,CCL11
GO:CC	extracellular region	GO:0005576	0.00890148	2.05054	4602	9	8	18963	CX3CL1,CXCL11,CXCL6,LIF,TNFSF14,TWEAK,ADA,CCL11
KEGG	Cytokine-cytokine receptor interaction	KEGG:04060	3.27066e-08	7.48536	293	8	7	7987	CX3CL1,CXCL11,CXCL6,LIF,TNFSF14,TWEAK,CCL11
KEGG	Viral protein interaction with cytokine and cytokine receptor	KEGG:04061	6.90935e-07	6.16056	98	8	5	7987	CX3CL1,CXCL11,CXCL6,TNFSF14,CCL11
KEGG	Chemokine signaling pathway	KEGG:04062	0.00102015	2.99133	190	8	4	7987	CX3CL1,CXCL11,CXCL6,CCL11
KEGG	TNF signaling pathway	KEGG:04668	0.00722811	2.14098	112	8	3	7987	CX3CL1,CXCL6,LIF
REAC	Chemokine receptors bind chemokines	REAC:R-HSA-380108	2.27835e-05	4.64238	57	9	4	10531	CX3CL1,CXCL11,CXCL6,CCL11
REAC	Peptide ligand-binding receptors	REAC:R-HSA-375276	0.00319553	2.49546	195	9	4	10531	CX3CL1,CXCL11,CXCL6,CCL11
REAC	TNF receptor superfamily (TNFSF) members mediating non-canonical NF-kB pathway	REAC:R-HSA-5676594	0.0185244	1.73226	16	9	2	10531	TNFSF14,TWEAK
REAC	Class A/1 (Rhodopsin-like receptors)	REAC:R-HSA-373076	0.0246069	1.60894	328	9	4	10531	CX3CL1,CXCL11,CXCL6,CCL11
WP	Chemokine signaling pathway	WP:WP3929	0.0297559	1.52643	164	7	3	7399	CX3CL1,CXCL11,CCL11
CORUM	ADA-DPP4 complex	CORUM:7308	0.0497117	1.30354	2	2	1	3624	ADA

## Sheet: Suppl. Table 4
Supplementary Table 4. RNA-seq of monocyte-derived macrophages at baseline - HPS1 versus controls differential expression. Differential expression table used cut-offs of padj<0.05 and log2FoldChange > 1 or <-1
geneid	baseMean	log2FoldChange	lfcSE	pvalue	padj	Gene name
ENSG00000179630	3518.93	1.03189	0.0976638	2.14737e-27	1.63973e-23	LACC1
ENSG00000105609	2518.58	1.86309	0.190305	2.49589e-24	9.52929e-21	LILRB5
ENSG00000179163	11655.6	1.75723	0.205824	2.44951e-19	4.15655e-16	FUCA1
ENSG00000158270	3417.2	1.07317	0.132587	2.13285e-17	2.32664e-14	COLEC12
ENSG00000073756	443.385	1.21479	0.154343	1.66936e-16	1.41782e-13	PTGS2
ENSG00000166278	855.768	1.10768	0.140939	1.67109e-16	1.41782e-13	C2
ENSG00000010327	49423.2	1.2091	0.155524	2.77519e-16	2.11914e-13	STAB1
ENSG00000282608	447.747	1.62001	0.218222	3.42036e-15	2.08943e-12	ADORA3
ENSG00000109099	2272.12	1.46163	0.197255	3.35022e-15	2.08943e-12	PMP22
ENSG00000165457	744.985	2.1141	0.297486	1.55171e-14	8.46348e-12	FOLR2
ENSG00000108691	22052.4	1.72947	0.262428	5.78165e-13	2.8483e-10	CCL2
ENSG00000173083	1156.31	1.43665	0.215988	8.14551e-13	3.88744e-10	HPSE
ENSG00000107521	2222.69	1.73275	0.269148	2.1908e-12	9.04266e-10	HPS1
ENSG00000141753	886.184	1.76904	0.289238	1.70841e-11	5.92975e-09	IGFBP4
ENSG00000159189	7306.39	1.11521	0.186036	6.49844e-11	1.98488e-08	C1QC
ENSG00000107282	175.081	1.16377	0.196244	1.41179e-10	4.08731e-08	APBA1
ENSG00000177675	615.642	2.1034	0.383381	3.71417e-10	1.03132e-07	CD163L1
ENSG00000049130	481.97	1.0571	0.185052	4.55718e-10	1.24281e-07	KITLG
ENSG00000081181	248.736	1.08032	0.195915	1.49875e-09	3.75229e-07	ARG2
ENSG00000171631	802.56	1.55942	0.30767	7.63941e-09	1.59821e-06	P2RY6
ENSG00000174600	2195.59	1.21735	0.237481	8.65315e-09	1.73883e-06	CMKLR1
ENSG00000196932	66.637	2.45999	0.493305	9.22585e-09	1.80637e-06	TMEM26
ENSG00000181804	1335.28	1.06585	0.207312	9.53877e-09	1.844e-06	SLC9A9
ENSG00000170989	400.34	1.08302	0.213959	1.5696e-08	2.95937e-06	S1PR1
ENSG00000183087	271.033	1.68568	0.348397	2.69346e-08	4.95596e-06	GAS6
ENSG00000142102	263.37	1.4573	0.299264	3.05377e-08	5.36059e-06	PGGHG
ENSG00000211829	60.0446	3.38789	0.753587	3.52377e-08	5.97944e-06	TRDC
ENSG00000101096	103.385	1.83897	0.390237	5.74562e-08	9.14032e-06	NFATC2
ENSG00000211898	94.2818	3.1221	0.776275	1.09518e-07	1.68945e-05	IGHD
ENSG00000173372	8008.9	1.1294	0.253542	2.27243e-07	3.3052e-05	C1QA
ENSG00000170542	541.226	1.07697	0.241223	2.67993e-07	3.86112e-05	SERPINB9
ENSG00000017427	93.4967	2.69194	0.658909	2.85153e-07	4.06996e-05	IGF1
ENSG00000250722	7100.52	1.31216	0.302852	3.07506e-07	4.34836e-05	SELENOP
ENSG00000111796	42.7668	3.14367	0.773972	3.97584e-07	5.37336e-05	KLRB1
ENSG00000162493	409.429	1.20921	0.283577	5.78734e-07	7.5542e-05	PDPN
ENSG00000167680	968.844	1.51682	0.377439	8.64978e-07	0.000106532	SEMA6B
ENSG00000004468	168.96	2.00491	0.51884	1.08091e-06	0.000129068	CD38
ENSG00000111199	240.143	1.16821	0.282063	1.09867e-06	0.000129068	TRPV4
ENSG00000242498	1146.37	1.02327	0.247199	1.09269e-06	0.000129068	ARPIN
ENSG00000152953	107.88	1.32816	0.325587	1.5227e-06	0.000161491	STK32B
ENSG00000105711	60.1616	1.69725	0.424652	1.89332e-06	0.000194059	SCN1B
ENSG00000115607	25.768	3.12432	0.823682	2.37896e-06	0.000239023	IL18RAP
ENSG00000116962	236.172	1.0967	0.287108	4.30444e-06	0.000388646	NID1
ENSG00000211821	12.397	7.4266	2.94049	4.79687e-06	0.000421022	TRDV2
ENSG00000137877	193.738	1.34885	0.392287	1.24922e-05	0.000926119	SPTBN5
ENSG00000211899	671.453	2.58451	0.85954	1.40887e-05	0.00102949	IGHM
ENSG00000100721	42.3768	2.80138	0.942797	1.62466e-05	0.0011487	TCL1A
ENSG00000131797	31.8843	2.01687	0.609062	2.13029e-05	0.00142069	CLUHP3
ENSG00000100385	175.12	2.11954	0.738002	2.35389e-05	0.00154286	IL2RB
ENSG00000134545	10.9047	3.76564	1.09178	2.72681e-05	0.00174242	KLRC1
ENSG00000198468	47.2125	1.80619	0.581989	3.25787e-05	0.00202253	FLVCR1-AS1
ENSG00000134539	42.9876	2.62391	1.02658	4.62685e-05	0.0025695	KLRD1
ENSG00000144218	29.3351	1.6368	0.513931	4.68532e-05	0.00258207	AFF3
ENSG00000164483	16.204	3.28936	1.1375	4.80092e-05	0.00261856	SAMD3
ENSG00000137501	17.432	2.53673	0.833782	5.90721e-05	0.00311398	SYTL2
ENSG00000103196	48.5149	2.04453	0.746857	6.66143e-05	0.00334649	CRISPLD2
ENSG00000211689	30.7833	3.11174	1.25595	7.37915e-05	0.00358899	TRGC1
ENSG00000211677	70.866	1.62509	0.573688	7.48179e-05	0.00362736	IGLC2
ENSG00000137801	152.242	1.50544	0.549764	8.64531e-05	0.00401311	THBS1
ENSG00000069702	34.4459	1.47505	0.498483	9.67921e-05	0.0043605	TGFBR3
ENSG00000197540	20.0717	2.91435	1.28022	0.000108146	0.00477344	GZMM
ENSG00000134954	440.551	1.17449	0.436116	0.000124978	0.00540336	ETS1
ENSG00000144668	110.521	1.73308	0.731697	0.000131606	0.00560014	ITGA9
ENSG00000129682	10.7753	2.61704	0.878449	0.000131185	0.00560014	FGF13
ENSG00000068831	134.22	1.47118	0.566668	0.000132292	0.00561081	RASGRP2
ENSG00000172543	70.6531	1.65439	0.640654	0.000135113	0.00568441	CTSW
ENSG00000163534	47.389	2.1977	1.00804	0.000150248	0.00616823	FCRL1
ENSG00000167483	77.3972	1.65493	0.697255	0.000178351	0.00703818	FAM129C
ENSG00000173917	38.238	1.53493	0.583754	0.00019043	0.00740013	HOXB2
ENSG00000181374	50.0617	2.73189	1.56294	0.000195437	0.00753976	CCL13
ENSG00000197632	167.021	2.86496	4.54541	0.000208385	0.00785792	SERPINB2
ENSG00000085563	42.1535	1.07433	0.397236	0.000227127	0.00844515	ABCB1
ENSG00000215788	49.296	1.68948	0.720768	0.00024406	0.00883243	TNFRSF25
ENSG00000163606	205.09	1.39386	0.638786	0.00028355	0.00987764	CD200R1
ENSG00000167984	73.7422	1.42854	0.608114	0.000282205	0.00987764	NLRC3
ENSG00000225783	65.3939	1.67601	0.784834	0.000301592	0.0103504	MIAT
ENSG00000211592	224.665	1.42353	0.664139	0.000305936	0.010411	IGKC
ENSG00000113088	22.5831	2.36075	1.13393	0.000305754	0.010411	GZMK
ENSG00000180644	43.9552	2.04277	1.90492	0.000313763	0.0105546	PRF1
ENSG00000105369	158.852	1.3872	0.648066	0.000326288	0.0108801	CD79A
ENSG00000111913	133.722	1.39209	0.648405	0.00036423	0.01181	RIPOR2
ENSG00000196092	125.261	1.58364	0.888901	0.000368409	0.0118432	PAX5
ENSG00000227191	20.1524	2.31004	1.09622	0.000381307	0.012127	TRGC2
ENSG00000007312	74.0653	1.281	0.55773	0.000380893	0.012127	CD79B
ENSG00000133317	145.514	1.43548	0.754985	0.000438735	0.0135088	LGALS12
ENSG00000198821	61.1529	1.55644	0.755363	0.00044713	0.013712	CD247
ENSG00000145649	43.6942	1.81594	1.51069	0.00056149	0.0162932	GZMA
ENSG00000198947	38.2227	1.26371	0.565822	0.000562237	0.0162932	DMD
ENSG00000269404	30.3891	1.79734	0.953964	0.000558733	0.0162932	SPIB
ENSG00000104814	118.831	1.04796	0.478581	0.000570048	0.0164882	MAP4K1
ENSG00000115085	130.659	1.43373	0.79968	0.000617147	0.0174114	ZAP70
ENSG00000105374	57.1649	1.67095	1.03436	0.000630419	0.0176656	NKG7
ENSG00000181847	18.7846	1.93583	1.00648	0.000711262	0.0193722	TIGIT
ENSG00000099256	33.301	1.11082	0.525112	0.000910983	0.0233097	PRTFDC1
ENSG00000071575	63.6866	1.24932	0.707117	0.00100468	0.0248549	TRIB2
ENSG00000161405	90.3806	1.17844	0.710617	0.00111017	0.0264913	IKZF3
ENSG00000165929	57.192	1.26191	0.746693	0.00111195	0.0264926	TC2N
ENSG00000132704	44.4565	1.23894	5.98825	0.00116316	0.0274133	FCRL2
ENSG00000064042	33.3719	1.0285	0.514637	0.00116752	0.027462	LIMCH1
ENSG00000241351	12.689	2.17874	1.38085	0.00118851	0.0278388	IGKV3-11
ENSG00000211751	119.419	1.18857	1.15879	0.00153867	0.0335216	TRBC1
ENSG00000187134	73.9275	1.22625	1.14365	0.00154751	0.0336165	AKR1C1
ENSG00000127152	33.3587	1.29128	0.973523	0.00175005	0.0369153	BCL11B
ENSG00000211772	166.218	1.04383	1.05992	0.00179719	0.0377015	TRBC2
ENSG00000174171	12.8821	1.67299	1.45201	0.00186787	0.0387582	AC020659.1
ENSG00000125538	913.638	1.1829	1.25952	0.00188659	0.0390408	IL1B
ENSG00000101445	109.307	1.0085	1.30034	0.00190409	0.0393494	PPP1R16B
ENSG00000112182	39.0888	1.17544	1.18	0.00200599	0.0407185	BACH2
ENSG00000245164	25.9436	1.32084	1.76575	0.00202188	0.0408982	LINC00861
ENSG00000069667	44.0504	1.14888	1.02652	0.00213768	0.042564	RORA
ENSG00000151632	20.1552	1.29851	0.886128	0.00223554	0.043603	AKR1C2
ENSG00000183918	13.6087	1.48945	1.64806	0.0025284	0.0477893	SH2D1A
ENSG00000123685	18.1201	1.05713	0.689175	0.00261011	0.0489205	BATF3
ENSG00000254528	22.9153	1.39568	1.39931	0.0026359	0.049152	AP000757.1
ENSG00000166016	28.4658	-1.09622	0.593384	0.00143631	0.0319291	ABTB2
ENSG00000007866	11.3017	-1.69151	0.820825	0.00103294	0.02524	TEAD3
ENSG00000285006	38.8893	-1.09931	0.538115	0.000912728	0.0233097	AC005280.3
ENSG00000115457	72.9923	-1.03421	0.508927	0.000803185	0.0211487	IGFBP2
ENSG00000143320	4449.23	-1.26174	0.654937	0.000648302	0.0181003	CRABP2
ENSG00000159784	166.784	-1.009	0.470424	0.000604699	0.0171973	FAM131B
ENSG00000166926	32.8098	-1.3297	0.577471	0.000505859	0.015119	MS4A6E
ENSG00000166682	26.1702	-1.17664	0.489399	0.000503871	0.0151181	TMPRSS5
ENSG00000133055	160.458	-1.17111	0.533596	0.000433557	0.0134579	MYBPH
ENSG00000205414	16.0779	-1.78402	0.720298	0.000368833	0.0118432	AC007608.1
ENSG00000281162	81.7879	-1.3819	0.605435	0.000318397	0.0106833	LINC01127
ENSG00000164056	40.3439	-1.09264	0.416993	0.000278579	0.00982554	SPRY1
ENSG00000101335	289.426	-1.14823	0.468905	0.000228699	0.00847741	MYL9
ENSG00000181458	52.3393	-1.42713	0.565069	0.000227276	0.00844515	TMEM45A
ENSG00000167676	88.7752	-1.10219	0.417037	0.000205588	0.00781028	PLIN4
ENSG00000214401	43.7734	-1.10201	0.401166	0.000195505	0.00753976	KANSL1-AS1
ENSG00000263535	61.6578	-1.13782	0.422173	0.000192487	0.00746109	AK4P1
ENSG00000124839	24.8564	-1.81782	0.673643	0.000146051	0.00601212	RAB17
ENSG00000100228	50.771	-1.24218	0.435615	0.000125248	0.00540336	RAB36
ENSG00000144476	51.3595	-1.24497	0.434817	0.000123057	0.00535419	ACKR3
ENSG00000125735	1020.15	-1.10554	0.406589	0.000117829	0.00515611	TNFSF14
ENSG00000229771	86.2209	-1.03923	0.359024	0.000115465	0.00506718	AL035665.1
ENSG00000272405	61.9515	-1.35293	0.471457	9.77673e-05	0.0043722	AL365181.3
ENSG00000088367	1078.64	-1.08181	0.385477	8.87762e-05	0.00405925	EPB41L1
ENSG00000147509	33.2802	-1.77675	0.612343	8.01111e-05	0.00379955	RGS20
ENSG00000112379	35.793	-1.34375	0.439181	7.81578e-05	0.00375354	ARFGEF3
ENSG00000115194	70.6858	-1.46325	0.504028	7.27708e-05	0.00355766	SLC30A3
ENSG00000141854	36.6792	-1.23999	0.396959	6.62776e-05	0.00334057	MISP3
ENSG00000166793	121.606	-1.07453	0.351224	6.39542e-05	0.00329969	YPEL4
ENSG00000139725	1236.82	-1.00701	0.332883	5.55643e-05	0.00296706	RHOF
ENSG00000169418	67.4141	-1.95607	0.720516	5.43689e-05	0.00291569	NPR1
ENSG00000166165	311.171	-1.57399	0.552922	4.55828e-05	0.00254997	CKB
ENSG00000164120	495.452	-1.4976	0.529025	4.46486e-05	0.00251614	HPGD
ENSG00000203797	184.912	-1.10603	0.351669	4.41525e-05	0.00250668	DDO
ENSG00000186281	796.687	-2.0301	0.704439	3.87703e-05	0.00232196	GPAT2
ENSG00000203685	94.5419	-1.21103	0.373999	3.47374e-05	0.00213915	STUM
ENSG00000213123	79.5674	-1.26752	0.380837	2.56174e-05	0.0016648	TCTEX1D2
ENSG00000100628	92.8353	-1.31588	0.39087	2.05147e-05	0.00137412	ASB2
ENSG00000171714	289.535	-1.16913	0.350339	1.97832e-05	0.00133969	ANO5
ENSG00000111012	205.056	-1.09931	0.324629	1.98251e-05	0.00133969	CYP27B1
ENSG00000100003	40.8748	-1.4765	0.429074	1.9408e-05	0.00132321	SEC14L2
ENSG00000233381	41.6513	-1.48887	0.429712	1.79331e-05	0.00123925	AK4P3
ENSG00000117115	233.761	-1.15029	0.33685	1.75909e-05	0.00123233	PADI2
ENSG00000119514	832.969	-1.10631	0.326208	1.59594e-05	0.00113364	GALNT12
ENSG00000213199	67.634	-1.05676	0.297378	1.50563e-05	0.00107953	ASIC3
ENSG00000157470	128.221	-1.11821	0.318399	1.42712e-05	0.00103035	FAM81A
ENSG00000170439	180.803	-1.4145	0.413896	1.23246e-05	0.000922653	METTL7B
ENSG00000018408	193.023	-1.13123	0.320972	1.20961e-05	0.000914514	WWTR1
ENSG00000169439	5746.03	-1.0711	0.307919	1.16432e-05	0.000889695	SDC2
ENSG00000176658	1377.69	-1.40996	0.406295	7.72558e-06	0.000624259	MYO1D
ENSG00000185640	238.848	-1.58848	0.458779	7.45241e-06	0.000608627	KRT79
ENSG00000088538	612.18	-1.11662	0.303481	5.97983e-06	0.00050178	DOCK3
ENSG00000113140	8387.87	-1.10917	0.30026	5.42539e-06	0.000465486	SPARC
ENSG00000150764	215.018	-1.1062	0.290216	4.3262e-06	0.000388646	DIXDC1
ENSG00000239887	48.8349	-1.99501	0.517048	2.43509e-06	0.000242687	C1orf226
ENSG00000259642	209.598	-1.06709	0.26869	2.44721e-06	0.000242687	ST20-AS1
ENSG00000177469	178.602	-1.18421	0.294111	1.78521e-06	0.000184214	CAVIN1
ENSG00000050820	473.991	-1.23991	0.311733	1.70371e-06	0.000177	BCAR1
ENSG00000156414	457.504	-1.27835	0.32229	1.68218e-06	0.000175961	TDRD9
ENSG00000076716	3195.76	-1.1139	0.277512	1.50552e-06	0.000161491	GPC4
ENSG00000259207	92.6515	-1.263	0.307272	1.41617e-06	0.000156723	ITGB3
ENSG00000223949	75.5378	-1.96076	0.493087	1.23896e-06	0.000141193	ROR1-AS1
ENSG00000162881	116.299	-1.20719	0.289796	1.09545e-06	0.000129068	OXER1
ENSG00000112039	684.904	-1.09214	0.259952	7.74328e-07	9.61426e-05	FANCE
ENSG00000172818	40.3743	-2.54337	0.614403	6.08161e-07	7.87105e-05	OVOL1
ENSG00000135253	390.116	-1.54927	0.368148	4.76411e-07	6.38223e-05	KCP
ENSG00000171812	1769.99	-1.48661	0.350386	3.49813e-07	4.76995e-05	COL8A2
ENSG00000197993	117.335	-1.3544	0.306206	3.2094e-07	4.49669e-05	KEL
ENSG00000185070	697.039	-1.00021	0.219791	1.87141e-07	2.77477e-05	FLRT2
ENSG00000184292	246.185	-2.52989	0.616361	1.34702e-07	2.03679e-05	TACSTD2
ENSG00000173801	580.339	-1.29585	0.283081	1.25287e-07	1.91338e-05	JUP
ENSG00000137714	3129.18	-1.13093	0.237431	5.46414e-08	8.78403e-06	FDX1
ENSG00000119862	94.8483	-1.22502	0.248927	3.85601e-08	6.33214e-06	LGALSL
ENSG00000169495	381.37	-1.33555	0.276139	3.57035e-08	5.99191e-06	HTRA4
ENSG00000165140	23358.4	-1.18903	0.2441	2.96477e-08	5.26489e-06	FBP1
ENSG00000049089	267.046	-1.24938	0.247345	1.53305e-08	2.92658e-06	COL9A2
ENSG00000237510	216.724	-2.2129	0.449767	7.80299e-09	1.61037e-06	GPAT2P1
ENSG00000164850	56.5149	-1.85152	0.354672	7.06025e-09	1.51865e-06	GPER1
ENSG00000138433	1372.8	-1.05513	0.201358	5.84576e-09	1.27538e-06	CIR1
ENSG00000198959	7061.47	-1.03584	0.195769	4.16166e-09	9.62984e-07	TGM2
ENSG00000130208	23870.9	-1.20986	0.225957	2.36654e-09	5.64716e-07	APOC1
ENSG00000102962	5139.06	-1.57683	0.296179	1.6654e-09	4.03715e-07	CCL22
ENSG00000137976	426.045	-1.4072	0.259524	1.60874e-09	3.96268e-07	DNASE2B
ENSG00000196586	349.468	-1.15781	0.195964	1.41846e-10	4.08731e-08	MYO6
ENSG00000137673	4357.92	-1.04305	0.175786	1.09529e-10	3.27987e-08	MMP7
ENSG00000259760	239.402	-1.64537	0.274246	5.28353e-11	1.68104e-08	AC015660.3
ENSG00000166922	334.503	-1.56411	0.259475	4.52322e-11	1.46976e-08	SCG5
ENSG00000197046	662.015	-1.02534	0.165067	2.24821e-11	7.62992e-09	SIGLEC15
ENSG00000172935	77.5385	-2.34804	0.369886	5.73391e-12	2.13581e-09	MRGPRF
ENSG00000274286	798.133	-1.78246	0.280037	3.55382e-12	1.39164e-09	ADRA2B
ENSG00000162433	575.177	-1.32337	0.205188	3.44724e-12	1.38543e-09	AK4
ENSG00000259590	445.039	-1.43104	0.205642	1.17944e-13	6.00411e-11	AC015660.2
ENSG00000178175	292.211	-1.51986	0.214447	4.77959e-14	2.51703e-11	ZNF366
ENSG00000120885	100.576	-2.45452	0.339838	1.45169e-14	8.21117e-12	CLU
ENSG00000236700	1471.75	-1.24598	0.170831	1.03566e-14	6.08333e-12	LINC01010
ENSG00000133048	84403.3	-1.5374	0.207637	3.05942e-15	2.03146e-12	CHI3L1
ENSG00000165474	780.851	-2.22638	0.30189	1.44317e-15	1.04953e-12	GJB2
ENSG00000061676	191.986	-1.3818	0.17648	2.34573e-16	1.88548e-13	NCKAP1
ENSG00000149418	3971.18	-1.37025	0.174833	1.47474e-16	1.40764e-13	ST14
ENSG00000184371	5125.44	-1.38945	0.170938	1.26621e-17	1.4875e-14	CSF1
ENSG00000174945	161.387	-4.12004	0.525643	4.27484e-18	5.44044e-15	AMZ1
ENSG00000110042	857.221	-1.44173	0.170234	7.66027e-19	1.16988e-15	DTX4
ENSG00000174307	727.418	-1.49577	0.168363	2.02005e-20	4.40717e-17	PHLDA3
ENSG00000100767	438.856	-1.39378	0.15521	1.12193e-20	2.85568e-17	PAPLN
ENSG00000069482	440.355	-2.7625	0.309503	2.70192e-21	8.25275e-18	GAL
ENSG00000156011	1314.01	-1.32353	0.133897	1.91012e-24	9.52929e-21	PSD3
ENSG00000197506	948.205	-1.55142	0.12467	6.43394e-37	9.82592e-33	SLC28A3

## Sheet: Suppl. Table 5
Supplementary Table 5. LysoIP proteomics. Normalized abundance; table sorted by abundance
Accession	HPS1-KO-1	HPS1-KO2	HPS1-KO-3	WT-1	WT-2	WT-3				Average HPS1-KO	Average WT
Q9NR30|DDX21_HUMAN	1.31424e+08	1.27165e+08	9.80772e+07	7.75007e+07	1.71982e+08	1.68879e+08				1.18889e+08	1.39454e+08
P10809|CH60_HUMAN	2.49138e+08	1.39225e+08	1.62274e+08	1.24289e+08	1.23573e+08	1.60116e+08				1.83545e+08	1.35993e+08
P61604|CH10_HUMAN	9.34525e+07	7.28642e+07	1.18923e+08	6.67149e+07	7.2701e+07	8.80088e+07				9.50799e+07	7.58082e+07
P35527|K1C9_HUMAN	5.12995e+07	6.30087e+07	3.05824e+07	4.69593e+07	7.52567e+07	8.24548e+07				4.82969e+07	6.82236e+07
Q07021|C1QBP_HUMAN	1.09933e+08	6.85573e+07	101520597	6.30358e+07	5.50494e+07	7.30709e+07				9.33368e+07	6.37187e+07
Q13510-2|ASAH1_HUMAN;Q13510|ASAH1_HUMAN;tr|A0A1B0GUH5|A0A1B0GUH5_HUMAN	2.71982e+07	6.07137e+07	3.11838e+07	2.36364e+07	132756543	2.54916e+07				3.96986e+07	6.06282e+07
P50897|PPT1_HUMAN	8.58955e+07	5.75038e+07	8.34682e+07	5.99984e+07	4.86645e+07	5.76044e+07				7.56225e+07	5.54224e+07
P06576|ATPB_HUMAN	7.00738e+07	5.25957e+07	6.83084e+07	4.85271e+07	5.14816e+07	5.76679e+07				6.36593e+07	5.25589e+07
Q00839|HNRPU_HUMAN	8.58121e+07	7.65887e+07	4.19809e+07	4.28425e+07	6.32715e+07	4.50564e+07				6.81272e+07	5.03901e+07
Q12888-2|TP53B_HUMAN;Q12888-3|TP53B_HUMAN;Q12888|TP53B_HUMAN;tr|A6NNK5|A6NNK5_HUMAN	3.45068e+07	4.07742e+07	2.06195e+07	2.0987e+07	6.56849e+07	6.38497e+07				3.19668e+07	5.01739e+07
P14625|ENPL_HUMAN	9.42318e+07	5.66598e+07	6.88607e+07	5.07408e+07	4.73485e+07	5.07082e+07				7.32508e+07	4.95992e+07
P38646|GRP75_HUMAN	9.02746e+07	5.53722e+07	7.50478e+07	4.42526e+07	4.53647e+07	5.61104e+07				7.35649e+07	4.85759e+07
P27797|CALR_HUMAN	9.08236e+07	5.5544e+07	6.19574e+07	4.31511e+07	4.71452e+07	5.01705e+07				6.94417e+07	4.68223e+07
tr|A0A2X4TVW9|A0A2X4TVW9_SALER	4.40639e+07	4.01703e+07	2.10246e+07	2.30597e+07	6.34275e+07	5.38356e+07				3.50863e+07	4.67743e+07
P22626|ROA2_HUMAN	9.35997e+07	1.14752e+08	2.41965e+07	3.56545e+07	7.73981e+07	2.65406e+07				7.7516e+07	4.65311e+07
P40926|MDHM_HUMAN	6.90954e+07	4.52007e+07	5.79635e+07	3.75116e+07	3.83597e+07	4.95901e+07				5.74199e+07	4.18205e+07
P0CG47|UBB_HUMAN;P0CG48|UBC_HUMAN;P62979|RS27A_HUMAN;tr|B4DV12|B4DV12_HUMAN;tr|F5GXK7|F5GXK7_HUMAN;tr|F5GYU3|F5GYU3_HUMAN;tr|F5H265|F5H265_HUMAN;tr|F5H388|F5H388_HUMAN;tr|F5H747|F5H747_HUMAN;tr|J3QKN0|J3QKN0_HUMAN;tr|J3QS39|J3QS39_HUMAN;tr|J3QTR3|J3QTR3_HUMAN;tr|Q5PY61|Q5PY61_HUMAN;tr|Q96C32|Q96C32_HUMAN	6.04941e+07	3.94181e+07	4.1536e+07	4.60861e+07	3.3816e+07	4.2078e+07				4.71494e+07	4.066e+07
P11021|GRP78_HUMAN	8.59048e+07	5.07722e+07	6.49116e+07	4.06793e+07	3.94069e+07	3.90777e+07				6.71962e+07	3.97213e+07
O75390|CISY_HUMAN;tr|B4DJV2|B4DJV2_HUMAN	6.04413e+07	3.71003e+07	5.39667e+07	3.50951e+07	3.80293e+07	4.29442e+07				5.05028e+07	3.86896e+07
P06748|NPM_HUMAN	5.03035e+07	5.9122e+07	2.31987e+07	2.39039e+07	5.08131e+07	3.28606e+07				4.42081e+07	3.58592e+07
P07910-2|HNRPC_HUMAN	6.74801e+07	7.80226e+07	2.0546e+07	2.75224e+07	5.0024e+07	2.02261e+07				5.53495e+07	3.25908e+07
P62805|H4_HUMAN	3.07959e+07	2.61488e+07	3.17445e+07	2.83915e+07	4.00023e+07	2.6929e+07				2.9563e+07	3.17743e+07
P30101|PDIA3_HUMAN	5.33459e+07	3.39407e+07	4.27357e+07	2.96109e+07	2.88779e+07	3.28464e+07				4.33407e+07	3.0445e+07
O43681|ASNA_HUMAN;tr|A0A087WXS7|A0A087WXS7_HUMAN;tr|K7ERW9|K7ERW9_HUMAN	4.39787e+07	2.97389e+07	2.92155e+07	2.65594e+07	3.28353e+07	2.98729e+07				3.4311e+07	2.97559e+07
P08670|VIME_HUMAN	1.51312e+07	1.01276e+07	1.74173e+07	6.05461e+07	1.05746e+07	1.51163e+07				1.42254e+07	2.87457e+07
P11142|HSP7C_HUMAN	4.09882e+07	2.66364e+07	3.72533e+07	2.94269e+07	2.8843e+07	2.71066e+07				3.49593e+07	2.84588e+07
P68104|EF1A1_HUMAN;Q5VTE0|EF1A3_HUMAN	2.57455e+07	3.33773e+07	3.26718e+07	2.39547e+07	3.10238e+07	2.97166e+07				3.05982e+07	2.82317e+07
P25705|ATPA_HUMAN	4.47463e+07	2.85059e+07	3.70581e+07	2.72203e+07	2.53895e+07	3.06432e+07				3.67701e+07	2.7751e+07
P14866|HNRPL_HUMAN	5.83148e+07	5.30393e+07	2.21592e+07	2.41472e+07	3.85222e+07	1.69352e+07				4.45044e+07	2.65349e+07
P61916|NPC2_HUMAN;tr|E7EMS2|E7EMS2_HUMAN;tr|G3V3D1|G3V3D1_HUMAN;tr|G3V3E8|G3V3E8_HUMAN;tr|J3KMY5|J3KMY5_HUMAN	3.31188e+07	2.51666e+07	3.27461e+07	2.4509e+07	2.34434e+07	2.7169e+07				3.03438e+07	2.50405e+07
P42785-2|PCP_HUMAN;P42785|PCP_HUMAN	3.17518e+07	2.44703e+07	2.83597e+07	2.36911e+07	2.36106e+07	2.53054e+07				2.81939e+07	2.42023e+07
P15586|GNS_HUMAN	2.71581e+07	1.88514e+07	2.48451e+07	2.68719e+07	2.1718e+07	2.35893e+07				2.36182e+07	2.40597e+07
Q6IAA8|LTOR1_HUMAN	4.68658e+07	2.64696e+07	4.34674e+07	2.82617e+07	1.59497e+07	2.78599e+07				3.89343e+07	2.40238e+07
P13645|K1C10_HUMAN	1.20874e+07	1.56929e+07	2.64981e+07	1.51359e+07	1.93411e+07	3.38052e+07				1.80928e+07	2.27607e+07
O14773|TPP1_HUMAN	8.08804e+06	1.20959e+07	2.20915e+07	2.42163e+07	1.91688e+07	2.17344e+07				1.40918e+07	2.17065e+07
Q92820|GGH_HUMAN	2.97679e+07	2.10016e+07	2.40375e+07	2.0923e+07	2.18867e+07	2.21061e+07				2.49356e+07	2.16386e+07
Q99714|HCD2_HUMAN	3.37177e+07	2.65243e+07	3.10291e+07	2.16621e+07	2.1332e+07	2.1233e+07				3.04237e+07	2.1409e+07
P30048|PRDX3_HUMAN	2.49036e+07	2.0842e+07	2.36282e+07	1.71663e+07	2.13051e+07	2.48933e+07				2.31246e+07	2.11216e+07
P07237|PDIA1_HUMAN	3.61079e+07	2.79662e+07	3.11595e+07	2.00351e+07	2.02642e+07	2.25283e+07				3.17445e+07	2.09426e+07
P07858|CATB_HUMAN	3.4395e+07	1.84781e+07	2.78295e+07	2.36344e+07	1.51507e+07	2.11628e+07				2.69009e+07	1.99826e+07
Q9H3G5|CPVL_HUMAN	1.25351e+07	1.16655e+07	2.25097e+07	1.94425e+07	1.85114e+07	2.03157e+07				1.55701e+07	1.94232e+07
P04406|G3P_HUMAN	1.81377e+07	1.26593e+07	1.34058e+07	2.18833e+07	1.76e+07	1.84761e+07				1.47343e+07	1.93198e+07
P20933|ASPG_HUMAN	1.67073e+07	1.49966e+07	2.18525e+07	1.9188e+07	2.01592e+07	1.84665e+07				1.78521e+07	1.92712e+07
P13804|ETFA_HUMAN	2.46286e+07	1.84691e+07	2.01364e+07	1.79776e+07	1.90398e+07	2.02761e+07				2.1078e+07	1.90978e+07
P04264|K2C1_HUMAN	8.4573e+06	1.40284e+07	1.83532e+07	2.74106e+07	1.10604e+07	1.86344e+07				1.3613e+07	1.90351e+07
P19474|RO52_HUMAN	2.52639e+07	1.87394e+07	1.02901e+07	1.13296e+07	2.07265e+07	2.33312e+07				1.80978e+07	1.84624e+07
P23526|SAHH_HUMAN	1.35067e+07	1.45843e+07	7.4671e+06	7.88706e+06	2.63699e+07	2.07426e+07				1.18527e+07	1.83332e+07
P07339|CATD_HUMAN;tr|A0A1B0GWE8|A0A1B0GWE8_HUMAN	2.80609e+07	2.26777e+07	2.25378e+07	1.84622e+07	1.62328e+07	2.01616e+07				2.44255e+07	1.82855e+07
Q15084-2|PDIA6_HUMAN;Q15084-3|PDIA6_HUMAN;Q15084-5|PDIA6_HUMAN;Q15084|PDIA6_HUMAN	3.34682e+07	2.29668e+07	2.53296e+07	1.72226e+07	17056459	1.88662e+07				2.72548e+07	1.77151e+07
P19338|NUCL_HUMAN	3.1217e+07	3.67614e+07	1.76464e+07	1.34884e+07	2.50974e+07	1.42698e+07				2.85416e+07	1.76185e+07
P02766|TTHY_HUMAN	2.04674e+07	1.72237e+07	1.62669e+07	1.88865e+07	1.46754e+07	1.70069e+07				1.7986e+07	1.68562e+07
P06280|AGAL_HUMAN	2.75808e+07	2.22457e+07	2.60707e+07	1.74729e+07	1.49489e+07	1.75114e+07				2.52991e+07	1.66444e+07
tr|A0A087X080|A0A087X080_HUMAN;tr|A0A0U1RRH1|A0A0U1RRH1_HUMAN	2.47725e+07	2.16118e+07	1.96808e+07	1.6513e+07	1.593e+07	1.71671e+07				2.20217e+07	1.65367e+07
P61978|HNRPK_HUMAN	3.18583e+07	3.35496e+07	1.29663e+07	1.3968e+07	2.30053e+07	1.17434e+07				2.61247e+07	1.62389e+07
Q14697|GANAB_HUMAN	3.40211e+07	1.82535e+07	2.21143e+07	1.69312e+07	1.47678e+07	1.67181e+07				2.47963e+07	1.6139e+07
P00505|AATM_HUMAN	2.55639e+07	1.56886e+07	2.01972e+07	1.50126e+07	1.42001e+07	1.8544e+07				2.04832e+07	1.59189e+07
P10253|LYAG_HUMAN	1.44764e+07	7.36072e+06	1.23912e+07	1.70836e+07	1.40285e+07	1.61367e+07				1.14094e+07	1.57496e+07
Q9Y2Q5|LTOR2_HUMAN	2.01219e+07	1.30825e+07	2.37954e+07	1.66022e+07	1.52568e+07	1.52434e+07				1.89999e+07	1.57008e+07
O43504|LTOR5_HUMAN	8.9048e+06	1.99833e+07	2.97661e+07	1.77464e+07	1.21975e+07	1.63013e+07				1.95514e+07	1.54151e+07
tr|A0A2X4T8F8|A0A2X4T8F8_SALER	1.16882e+07	11135600	1.09256e+07	1.20114e+07	1.82304e+07	1.54384e+07				1.12498e+07	1.52267e+07
P07910|HNRPC_HUMAN	2.93006e+07	3.52386e+07	8.24656e+06	1.17914e+07	2.39968e+07	8.97204e+06				2.42619e+07	1.49201e+07
P30084|ECHM_HUMAN	1.74884e+07	1.49739e+07	2.04599e+07	1.50355e+07	1.29132e+07	1.65657e+07				1.76407e+07	1.48382e+07
P24752|THIL_HUMAN	2.0231e+07	1.46151e+07	1.84563e+07	1.30788e+07	1.39178e+07	1.68804e+07				1.77675e+07	1.46257e+07
P31943|HNRH1_HUMAN;tr|G8JLB6|G8JLB6_HUMAN	2.74667e+07	2.58475e+07	1.02239e+07	1.26322e+07	1.986e+07	9.19747e+06				2.11794e+07	1.38966e+07
P07954-2|FUMH_HUMAN;P07954|FUMH_HUMAN	2.12269e+07	1.57627e+07	2.2378e+07	1.27365e+07	1.21784e+07	1.48741e+07				1.97892e+07	1.3263e+07
P13667|PDIA4_HUMAN	2.3662e+07	1.42698e+07	1.76422e+07	1.2847e+07	1.33523e+07	1.32298e+07				1.85247e+07	1.3143e+07
P52907|CAZA1_HUMAN	2.06744e+07	2.97846e+07	5.90576e+06	8.94769e+06	2.39255e+07	6.23835e+06				1.87883e+07	1.30372e+07
P06865|HEXA_HUMAN;tr|H3BP20|H3BP20_HUMAN;tr|H3BS10|H3BS10_HUMAN	1.19656e+07	1.28557e+07	1.51872e+07	1.29617e+07	1.21328e+07	1.37785e+07				1.33362e+07	1.29577e+07
P10619-2|PPGB_HUMAN;P10619|PPGB_HUMAN;tr|X6R5C5|X6R5C5_HUMAN;tr|X6R8A1|X6R8A1_HUMAN	1.47268e+07	7.39247e+06	1.42012e+07	1.45671e+07	1.07655e+07	1.33535e+07				1.21068e+07	1.28954e+07
P11279|LAMP1_HUMAN	1.70799e+07	1.47292e+07	2.01479e+07	1.13251e+07	1.21294e+07	1.50173e+07				1.7319e+07	1.28239e+07
Q12931|TRAP1_HUMAN	2.45164e+07	1.36757e+07	1.89403e+07	1.22848e+07	1.15118e+07	1.44686e+07				1.90441e+07	1.27551e+07
P01023|A2MG_HUMAN	9.8797e+06	1.0322e+07	9.11054e+06	1.23781e+07	1.2278e+07	1.34381e+07				9.77074e+06	1.26981e+07
P53634|CATC_HUMAN	2.53507e+07	2.03116e+07	2.1087e+07	1.46148e+07	1.48135e+07	8.6253e+06				2.22498e+07	1.26846e+07
P16278-3|BGAL_HUMAN;P16278|BGAL_HUMAN	1.87775e+07	1.21126e+07	1.49097e+07	1.34232e+07	1.14607e+07	1.26718e+07				1.52666e+07	1.25186e+07
P26599|PTBP1_HUMAN	2.74837e+07	2.62095e+07	1.11811e+07	1.11603e+07	1.73586e+07	8.96086e+06				2.16248e+07	1.24932e+07
Q9UHL4|DPP2_HUMAN	1.88151e+07	9.67921e+06	1.42645e+07	1.34413e+07	1.16302e+07	1.2125e+07				1.42529e+07	1.23989e+07
P07686|HEXB_HUMAN	1.8231e+07	1.20538e+07	1.42464e+07	1.23806e+07	1.18456e+07	1.28661e+07				1.48437e+07	1.23641e+07
P42765|THIM_HUMAN;tr|A0A0B4J2A4|A0A0B4J2A4_HUMAN	1.56857e+07	9.22404e+06	12828928	1.16444e+07	11294498	1.38222e+07				1.25795e+07	1.22537e+07
P49411|EFTU_HUMAN	2.19666e+07	1.29783e+07	1.66202e+07	1.23167e+07	1.09183e+07	1.28569e+07				1.71884e+07	1.20306e+07
Q9UHA4|LTOR3_HUMAN	7.76477e+06	1.42379e+07	1.85964e+07	1.45496e+07	9.52704e+06	1.19687e+07				1.3533e+07	1.20151e+07
P51991|ROA3_HUMAN	2.12182e+07	2.15068e+07	7.69076e+06	9.92815e+06	1.82962e+07	7.71179e+06				1.68053e+07	1.19787e+07
P43243|MATR3_HUMAN;tr|A0A0R4J2E8|A0A0R4J2E8_HUMAN;tr|A8MXP9|A8MXP9_HUMAN	1.93148e+07	2.52141e+07	6.86653e+06	9.42867e+06	1.88797e+07	7.55421e+06				1.71318e+07	1.19542e+07
Q9BWS9-2|CHID1_HUMAN;Q9BWS9|CHID1_HUMAN	1.04243e+07	8.74985e+06	4.41433e+06	5.01432e+06	1.76582e+07	1.29749e+07				7.86282e+06	1.18825e+07
P38159|RBMX_HUMAN	2.65234e+07	2.44974e+07	9.75117e+06	1.01591e+07	1.65084e+07	8.24758e+06				2.02573e+07	1.16384e+07
P0DP23|CALM1_HUMAN;P0DP24|CALM2_HUMAN;P0DP25|CALM3_HUMAN;tr|E7ETZ0|E7ETZ0_HUMAN;tr|H0Y7A7|H0Y7A7_HUMAN	1.86224e+07	1.16469e+07	1.9065e+07	1.56871e+07	7.26146e+06	1.19514e+07				1.64448e+07	1.16333e+07
P34897-3|GLYM_HUMAN;P34897|GLYM_HUMAN	1.78313e+07	1.24627e+07	1.73435e+07	1.1513e+07	1.10929e+07	1.2138e+07				1.58792e+07	1.15813e+07
Q02818|NUCB1_HUMAN	1.93678e+07	1.28653e+07	1.66822e+07	1.1592e+07	1.14651e+07	1.14702e+07				1.63051e+07	1.15091e+07
O00754|MA2B1_HUMAN	9.74832e+06	1.10569e+07	1.50619e+07	1.10827e+07	1.02099e+07	1.25102e+07				1.19557e+07	1.12676e+07
Q12905|ILF2_HUMAN;tr|B4DY09|B4DY09_HUMAN	1.8551e+07	2.17496e+07	7.65762e+06	8.72588e+06	1.65049e+07	7.96429e+06				1.59861e+07	1.1065e+07
Q7KZF4|SND1_HUMAN	1.59222e+07	1.51987e+07	1.30682e+07	9.48123e+06	1.10485e+07	1.14012e+07				1.47297e+07	1.06437e+07
Q9BRK5|CAB45_HUMAN	1.84541e+07	1.26469e+07	1.70915e+07	9.94001e+06	1.04909e+07	1.07594e+07				1.60641e+07	1.03968e+07
P07355-2|ANXA2_HUMAN;P07355|ANXA2_HUMAN	1.43294e+07	1.1265e+07	1.46948e+07	3.42303e+06	9.72937e+06	1.80081e+07				1.34297e+07	1.03868e+07
Q04837|SSBP_HUMAN	1.02585e+07	1.02979e+07	13668569	8.06829e+06	9.67355e+06	1.33621e+07				1.14083e+07	1.0368e+07
P23246|SFPQ_HUMAN	2.07125e+07	2.12748e+07	9.13331e+06	8.54724e+06	1.49712e+07	7.57308e+06				1.70402e+07	1.03639e+07
Q13162|PRDX4_HUMAN	1.31581e+07	7.61062e+06	1.38599e+07	9.94084e+06	9.32397e+06	1.15922e+07				1.15429e+07	1.02857e+07
P98179|RBM3_HUMAN	3.22441e+07	3.56282e+07	9.65205e+06	7.57624e+06	1.45854e+07	8.26452e+06				2.58415e+07	1.01421e+07
O14979|HNRDL_HUMAN;O14979-2|HNRDL_HUMAN	2.24669e+07	2.33511e+07	7.71893e+06	8.87793e+06	1.51854e+07	6.30748e+06				1.78456e+07	1.01236e+07
P09874|PARP1_HUMAN	1.42705e+07	1.44282e+07	1.52063e+07	1.01577e+07	8.37123e+06	1.17082e+07				1.4635e+07	1.0079e+07
Q99729-2|ROAA_HUMAN;tr|D6RBZ0|D6RBZ0_HUMAN	8.16519e+06	8.32284e+06	3.71069e+06	8.06329e+06	1.46222e+07	7.1385e+06				6.7329e+06	9.94134e+06
P20700|LMNB1_HUMAN	1.761e+07	1.43063e+07	9.77377e+06	1.02932e+07	1.18399e+07	7.14713e+06				1.38967e+07	9.76008e+06
P09622|DLDH_HUMAN	1.61004e+07	1.00428e+07	1.25311e+07	7.86761e+06	1.01447e+07	1.12032e+07				1.28914e+07	9.73851e+06
O43852-3|CALU_HUMAN;O43852|CALU_HUMAN	1.98833e+07	1.11804e+07	1.22371e+07	9.56986e+06	1.03338e+07	9.15269e+06				1.44336e+07	9.68547e+06
O95831-3|AIFM1_HUMAN;O95831|AIFM1_HUMAN	1.73186e+07	7.51328e+06	1.52344e+07	8.77439e+06	8.88945e+06	1.11796e+07				1.33554e+07	9.61447e+06
Q8IY95|TM192_HUMAN	1.33664e+07	1.00233e+07	1.25964e+07	9.46501e+06	9.44459e+06	9.92034e+06				1.19954e+07	9.60998e+06
Q99798|ACON_HUMAN	1.49248e+07	1.06638e+07	1.37654e+07	8.72723e+06	8.97849e+06	1.06225e+07				1.3118e+07	9.44276e+06
Q15233|NONO_HUMAN	2.17638e+07	1.99402e+07	7.76789e+06	7.88531e+06	1.34285e+07	6.78061e+06				1.64906e+07	9.3648e+06
O43852-9|CALU_HUMAN	9.06885e+06	1.07534e+07	9.7578e+06	6.13432e+06	1.25103e+07	9.19651e+06				9.86003e+06	9.28038e+06
tr|H3BUH9|H3BUH9_HUMAN	1.52547e+07	8.65343e+06	1.35742e+07	8.62631e+06	7.56554e+06	1.16193e+07				1.24941e+07	9.27039e+06
;P21359-2|NF1_HUMAN	1.31736e+07	9.69975e+06	7.65548e+06	8.482e+06	9.62247e+06	9.63754e+06				1.01763e+07	9.24734e+06
Q9UMS4|PRP19_HUMAN	1.06443e+07	1.03017e+07	7.91626e+06	8.07634e+06	1.14031e+07	7.95677e+06				9.62075e+06	9.14541e+06
Q8IWS0|PHF6_HUMAN	1.20599e+07	1.34498e+07	1.39756e+07	8.11095e+06	9.55037e+06	9.57377e+06				1.31618e+07	9.07836e+06
Q8IV08|PLD3_HUMAN	1.32167e+07	9.70139e+06	1.13409e+07	9.51149e+06	8.05619e+06	9.17784e+06				1.14197e+07	8.91517e+06
Q9UBR2|CATZ_HUMAN	1.36519e+07	1.04539e+07	1.15523e+07	9.23243e+06	8.54894e+06	8.95507e+06				1.1886e+07	8.91215e+06
Q08380|LG3BP_HUMAN	1.42082e+07	1.12488e+07	1.46667e+07	9.72669e+06	7.82161e+06	9.15904e+06				1.33746e+07	8.90245e+06
P38432|COIL_HUMAN	8.61314e+06	1.01609e+07	6.42186e+06	6.3003e+06	8.92677e+06	1.05898e+07				8.39864e+06	8.60562e+06
Q16836-2|HCDH_HUMAN;Q16836-3|HCDH_HUMAN;Q16836|HCDH_HUMAN;tr|A0A0A0MSE2|A0A0A0MSE2_HUMAN;tr|E9PF18|E9PF18_HUMAN	1.44559e+07	8.4555e+06	1.145e+07	9.19099e+06	7.61007e+06	9.01466e+06				1.14538e+07	8.60524e+06
P38117|ETFB_HUMAN;P38117-2|ETFB_HUMAN	1.44373e+07	9.21509e+06	1.1166e+07	7.8125e+06	8.06981e+06	9.85375e+06				1.16061e+07	8.57869e+06
P50213|IDH3A_HUMAN	1.38905e+07	8.30549e+06	1.10889e+07	8.10158e+06	8.48619e+06	8.9218e+06				1.1095e+07	8.50319e+06
P51149|RAB7A_HUMAN	1.18676e+07	8.05462e+06	1.13534e+07	8.70438e+06	6.93889e+06	9.86036e+06				1.04252e+07	8.50121e+06
P67809|YBOX1_HUMAN	1.5358e+07	9.58912e+06	1.22591e+07	8.02157e+06	9.03367e+06	8.33706e+06				1.24021e+07	8.4641e+06
P30040|ERP29_HUMAN	1.4887e+07	1.03301e+07	1.15423e+07	8.26044e+06	7.86934e+06	9.17901e+06				1.22532e+07	8.43627e+06
P27824-2|CALX_HUMAN;P27824|CALX_HUMAN	1.5123e+07	1.22495e+07	1.54141e+07	8.1859e+06	8.09841e+06	8.91051e+06				1.42622e+07	8.39827e+06
P56537|IF6_HUMAN	7.13987e+06	7.79168e+06	7.61542e+06	9.16172e+06	1.08332e+07	5.16538e+06				7.51566e+06	8.38676e+06
Q08211|DHX9_HUMAN	1.24621e+07	1.38611e+07	5.2144e+06	5.89136e+06	1.33274e+07	5.8066e+06				1.05125e+07	8.34179e+06
P52272|HNRPM_HUMAN	1.95287e+07	2.2071e+07	6.45164e+06	6.78289e+06	1.14123e+07	6.32708e+06				1.60171e+07	8.17409e+06
P42704|LPPRC_HUMAN	1.81793e+07	1.04816e+07	1.57823e+07	8.19979e+06	6.83388e+06	9.48644e+06				1.48144e+07	8.17337e+06
P21281|VATB2_HUMAN	8.87008e+06	6.21631e+06	8.96311e+06	9.13751e+06	6.59158e+06	8.5016e+06				8.0165e+06	8.0769e+06
Q16576|RBBP7_HUMAN;tr|E9PC52|E9PC52_HUMAN	1.13957e+07	9.80442e+06	5.08696e+06	8.1622e+06	8.08208e+06	7.8194e+06				8.76235e+06	8.02123e+06
P54886|P5CS_HUMAN	1.80786e+07	9.57459e+06	1.13911e+07	7.80765e+06	7.37802e+06	8.78237e+06				1.30148e+07	7.98935e+06
P14678-2|RSMB_HUMAN;P14678-3|RSMB_HUMAN;P14678|RSMB_HUMAN	1.64512e+07	1.5289e+07	5.6326e+06	6.02952e+06	1.23822e+07	5.46023e+06				1.24576e+07	7.9573e+06
P80723|BASP1_HUMAN	1.02771e+07	7.59929e+06	1.09984e+07	1.16895e+07	5.86849e+06	6.29901e+06				9.62492e+06	7.95232e+06
P36957|ODO2_HUMAN	1.18723e+07	8.09745e+06	1.01025e+07	8.10231e+06	7.73868e+06	7.99128e+06				1.00241e+07	7.94409e+06
Q09028-3|RBBP4_HUMAN;Q09028|RBBP4_HUMAN	1.52536e+07	1.48843e+07	7.60687e+06	6.48136e+06	1.11516e+07	6.18559e+06				1.25816e+07	7.93953e+06
P36776|LONM_HUMAN	1.16257e+07	8.40726e+06	9.89852e+06	7.81921e+06	7.56133e+06	8.27031e+06				9.97716e+06	7.88361e+06
P62995|TRA2B_HUMAN	1.49904e+07	1.47117e+07	5.44358e+06	5.89304e+06	1.23442e+07	5.37727e+06				1.17152e+07	7.8715e+06
Q03252|LMNB2_HUMAN	8.04477e+06	5.48588e+06	6.08707e+06	6.98361e+06	9.21257e+06	7.33587e+06				6.53924e+06	7.84402e+06
P38606|VATA_HUMAN	1.1444e+07	7.55853e+06	1.0094e+07	7.9002e+06	6.56697e+06	8.41008e+06				9.69886e+06	7.62575e+06
Q9UMR5-3|PPT2_HUMAN;Q9UMR5|PPT2_HUMAN;tr|A0A024RCQ8|A0A024RCQ8_HUMAN	8.60691e+06	6.98966e+06	9.3242e+06	7.87522e+06	7.20903e+06	7.64225e+06				8.30693e+06	7.5755e+06
Q07955|SRSF1_HUMAN;tr|J3KTL2|J3KTL2_HUMAN	1.3153e+07	1.34064e+07	6.4133e+06	5.96794e+06	1.04737e+07	5.25516e+06				1.09909e+07	7.23228e+06
Q13283|G3BP1_HUMAN	1.82015e+07	1.49661e+07	5.85612e+06	7.39238e+06	8.69176e+06	5.50435e+06				1.30079e+07	7.19616e+06
Q14257-2|RCN2_HUMAN	9.44963e+06	1.00913e+07	9.76495e+06	6.53434e+06	6.69628e+06	7.91032e+06				9.76864e+06	7.04698e+06
Q14498-2|RBM39_HUMAN	1.04682e+07	8.12396e+06	9.35643e+06	6.69952e+06	6.05507e+06	8.33043e+06				9.31619e+06	7.02834e+06
P08865|RSSA_HUMAN;tr|A0A0C4DG17|A0A0C4DG17_HUMAN;tr|C9J9K3|C9J9K3_HUMAN	1.56525e+07	5.14421e+06	1.09371e+07	7.62502e+06	6.51109e+06	6.93222e+06				1.0578e+07	7.02278e+06
P52597|HNRPF_HUMAN	1.36415e+07	1.27868e+07	6.55042e+06	6.34916e+06	9.66807e+06	4.99654e+06				1.09929e+07	7.00459e+06
Q13838-2|DX39B_HUMAN;Q13838|DX39B_HUMAN	1.30929e+07	8.89048e+06	4.35531e+06	5.8345e+06	1.03448e+07	4.27159e+06				8.77957e+06	6.81696e+06
Q14108|SCRB2_HUMAN;tr|A0A1W2PPU6|A0A1W2PPU6_HUMAN;tr|A0A1W2PPX5|A0A1W2PPX5_HUMAN;tr|A0A1W2PQB7|A0A1W2PQB7_HUMAN;tr|A0A1W2PQR6|A0A1W2PQR6_HUMAN;tr|A0A1W2PS43|A0A1W2PS43_HUMAN	6.20399e+06	5.03776e+06	8.66749e+06	7.07257e+06	5.84312e+06	7.22013e+06				6.63642e+06	6.71194e+06
Q8NBS9|TXND5_HUMAN	1.38468e+07	9.32815e+06	1.00062e+07	6.91076e+06	6.02641e+06	7.17561e+06				1.10604e+07	6.70426e+06
O00571|DDX3X_HUMAN	1.088e+07	8.92714e+06	1.10193e+07	7.06665e+06	6.14725e+06	6.84371e+06				1.02755e+07	6.68587e+06
O60506|HNRPQ_HUMAN	1.40954e+07	9.79856e+06	7.51242e+06	6.74944e+06	7.07232e+06	6.12544e+06				1.04688e+07	6.64907e+06
P54819-2|KAD2_HUMAN;P54819|KAD2_HUMAN;tr|F8W1A4|F8W1A4_HUMAN	9.97511e+06	6.11477e+06	7.60616e+06	7.49242e+06	5.8369e+06	6.45469e+06				7.89868e+06	6.59467e+06
P61978-3|HNRPK_HUMAN	1.27459e+07	1.34226e+07	5.18755e+06	5.58835e+06	9.20397e+06	4.69832e+06				1.0452e+07	6.49688e+06
O75629|CREG1_HUMAN	1.01739e+07	8.52038e+06	8.77853e+06	6.89625e+06	6.43912e+06	5.9551e+06				9.1576e+06	6.43016e+06
tr|A0A2X4TIS4|A0A2X4TIS4_SALER	867776	8.35065e+06	3.24311e+06	3.39306e+06	9.84219e+06	6.00469e+06				4.15384e+06	6.41331e+06
Q13595|TRA2A_HUMAN	1.20865e+07	1.10101e+07	5.01871e+06	5.63212e+06	7.28928e+06	6.22385e+06				9.37177e+06	6.38175e+06
Q86V81|THOC4_HUMAN	1.45043e+07	1.31436e+07	5.58747e+06	5.85011e+06	8.66418e+06	4.55685e+06				1.10785e+07	6.35705e+06
Q9HAT2|SIAE_HUMAN	8.05839e+06	6.55027e+06	6.37227e+06	6.25465e+06	6.42442e+06	6.38661e+06				6.99365e+06	6.35523e+06
Q15029|U5S1_HUMAN	9.36624e+06	7.49573e+06	8.38275e+06	5.60815e+06	6.76724e+06	6.62032e+06				8.41491e+06	6.3319e+06
Q14444-2|CAPR1_HUMAN;Q14444|CAPR1_HUMAN	9.60866e+06	6.50238e+06	9.60959e+06	6.57056e+06	5.82776e+06	6.52333e+06				8.57354e+06	6.30722e+06
P11940|PABP1_HUMAN	1.29592e+07	8.64754e+06	1.04741e+07	6.62777e+06	5.06932e+06	6.60457e+06				1.06936e+07	6.10055e+06
P04062-2|GLCM_HUMAN;P04062-4|GLCM_HUMAN;P04062|GLCM_HUMAN	7.42118e+06	6.24085e+06	7.041e+06	6.41591e+06	5.72153e+06	6.14216e+06				6.90101e+06	6.0932e+06
Q8NI22|MCFD2_HUMAN	5.5454e+06	8.57109e+06	1.24897e+07	5.88656e+06	6.5949e+06	5.74461e+06				8.86873e+06	6.07536e+06
Q02083-2|NAAA_HUMAN;Q02083|NAAA_HUMAN	9.98342e+06	6.59075e+06	8.31945e+06	6.22907e+06	5.59892e+06	6.34557e+06				8.29787e+06	6.05785e+06
Q99829|CPNE1_HUMAN;tr|A6PVH9|A6PVH9_HUMAN;tr|B0QZ18|B0QZ18_HUMAN;tr|F2Z2V0|F2Z2V0_HUMAN	9.72509e+06	1.03929e+07	3.95401e+06	5.80186e+06	5.74029e+06	6.48044e+06				8.02401e+06	6.00753e+06
P42126-2|ECI1_HUMAN;P42126|ECI1_HUMAN	8.62328e+06	5.88862e+06	7.2603e+06	5.15482e+06	5.61845e+06	6.7137e+06				7.2574e+06	5.82899e+06
P39023|RL3_HUMAN	9.04663e+06	5.21526e+06	4.30682e+06	6.05085e+06	5.94769e+06	5.46155e+06				6.18957e+06	5.82003e+06
Q9Y4L1|HYOU1_HUMAN	1.06116e+07	4.66441e+06	8.02191e+06	5.94607e+06	5.34196e+06	6.01523e+06				7.76598e+06	5.76775e+06
Q14697-2|GANAB_HUMAN	1.21019e+07	6.49307e+06	7.86642e+06	6.02271e+06	5.25313e+06	5.94691e+06				8.82045e+06	5.74092e+06
P62314|SMD1_HUMAN	2.6102e+06	2.60519e+06	4.59821e+06	5.13531e+06	7.84293e+06	4.03612e+06				3.2712e+06	5.67145e+06
Q12906|ILF3_HUMAN	1.09449e+07	1.04857e+07	4.89344e+06	4.78715e+06	8.28761e+06	3.86576e+06				8.77467e+06	5.64684e+06
P36543|VATE1_HUMAN	8.87372e+06	4.99764e+06	7.24537e+06	6.12439e+06	4.16474e+06	6.5052e+06				7.03891e+06	5.59811e+06
Q15717-2|ELAV1_HUMAN;Q15717|ELAV1_HUMAN	1.15981e+07	1.12104e+07	4.31204e+06	5.08688e+06	7.82064e+06	3.85725e+06				9.04017e+06	5.58826e+06
P00367|DHE3_HUMAN	9.4938e+06	5.22619e+06	6.66915e+06	5.55053e+06	5.13238e+06	5.74401e+06				7.12972e+06	5.47564e+06
P14314-2|GLU2B_HUMAN	6.31925e+06	4.44751e+06	7.94524e+06	4.48588e+06	6.9759e+06	4.77315e+06				6.23733e+06	5.41164e+06
P62820|RAB1A_HUMAN	8.87162e+06	6.36132e+06	9.62606e+06	5.16179e+06	4.50547e+06	6.5484e+06				8.28633e+06	5.40522e+06
Q9UJZ1|STML2_HUMAN	8.93283e+06	4.7316e+06	6.96909e+06	5.61349e+06	5.16846e+06	5.39789e+06				6.87784e+06	5.39328e+06
Q13151|ROA0_HUMAN	1.11031e+07	1.02418e+07	4.40935e+06	4.96006e+06	7.30617e+06	3.86339e+06				8.58477e+06	5.37654e+06
Q12849|GRSF1_HUMAN;tr|F5H5I6|F5H5I6_HUMAN;tr|H0YAK1|H0YAK1_HUMAN	1.10409e+07	7.71484e+06	9.29217e+06	4.98645e+06	5.45953e+06	5.65639e+06				9.34931e+06	5.36746e+06
Q15293|RCN1_HUMAN	9.00841e+06	6.90279e+06	6.78996e+06	5.05164e+06	5.52426e+06	5.48224e+06				7.56705e+06	5.35271e+06
P04181|OAT_HUMAN	1.13068e+07	6.3529e+06	9.43415e+06	5.32196e+06	4.8563e+06	5.87916e+06				9.03127e+06	5.35247e+06
O43390|HNRPR_HUMAN	9.24001e+06	9.84423e+06	3.96469e+06	4.35126e+06	7.9126e+06	3.70712e+06				7.68298e+06	5.32366e+06
tr|A0A087WSV8|A0A087WSV8_HUMAN;tr|V9HW75|V9HW75_HUMAN	6.13213e+06	6.11125e+06	5.72405e+06	5.65405e+06	5.40502e+06	4.84359e+06				5.98914e+06	5.30089e+06
O00264|PGRC1_HUMAN	6.92325e+06	7.8615e+06	9.83315e+06	5.19076e+06	4.92732e+06	5.78385e+06				8.20596e+06	5.30064e+06
O00461|GOLI4_HUMAN	3.58781e+06	4.28536e+06	1.16914e+07	5.20318e+06	5.07613e+06	5.59348e+06				6.52153e+06	5.29093e+06
Q9BS26|ERP44_HUMAN	1.10522e+07	6.8809e+06	7.2204e+06	4.74125e+06	5.74265e+06	5.38099e+06				8.38449e+06	5.2883e+06
P11177-2|ODPB_HUMAN;P11177|ODPB_HUMAN	8.63454e+06	6.25098e+06	6.65337e+06	4.83391e+06	5.03313e+06	5.93417e+06				7.17963e+06	5.26707e+06
O43837|IDH3B_HUMAN;tr|A0A087WZN1|A0A087WZN1_HUMAN	5.43603e+06	5.56013e+06	7.32704e+06	4.96043e+06	4.86901e+06	5.90122e+06				6.10774e+06	5.24355e+06
P40939|ECHA_HUMAN	1.11899e+07	6.30862e+06	4.86283e+06	4.0449e+06	5.4418e+06	6.03726e+06				7.4538e+06	5.17465e+06
P84090|ERH_HUMAN	1.38973e+07	1.34959e+07	7.21964e+06	5.67969e+06	5.63026e+06	4.20391e+06				1.15376e+07	5.17128e+06
Q9H8Y8|GORS2_HUMAN	9.61136e+06	5.89297e+06	6.23129e+06	5.02667e+06	5.09597e+06	5.32167e+06				7.24521e+06	5.14811e+06
P23368|MAOM_HUMAN	5.94479e+06	4.83204e+06	6.17941e+06	4.72639e+06	5.13172e+06	5.44682e+06				5.65208e+06	5.10165e+06
Q8N1F7|NUP93_HUMAN	7.02743e+06	6.59704e+06	5.08778e+06	4.11027e+06	6.64677e+06	4.3699e+06				6.23741e+06	5.04231e+06
P08236|BGLR_HUMAN	6.64118e+06	5.39997e+06	7.02947e+06	5.20804e+06	4.65624e+06	5.05008e+06				6.35687e+06	4.97146e+06
P14314|GLU2B_HUMAN;tr|K7ELL7|K7ELL7_HUMAN	5.79299e+06	4.07712e+06	7.28357e+06	4.1123e+06	6.39496e+06	4.37565e+06				5.7179e+06	4.96097e+06
P55084-2|ECHB_HUMAN;P55084|ECHB_HUMAN	6.51429e+06	6.08866e+06	6.69945e+06	6.13926e+06	3.8529e+06	4.67301e+06				6.43413e+06	4.88839e+06
Q6UB35|C1TM_HUMAN;tr|A0A087WVM4|A0A087WVM4_HUMAN;tr|B7ZM99|B7ZM99_HUMAN	4.85249e+06	3.6989e+06	5.048e+06	4.58483e+06	4.42601e+06	5.64541e+06				4.53313e+06	4.88542e+06
Q8NHP8|PLBL2_HUMAN	9.2568e+06	5.43721e+06	6.6603e+06	5.54367e+06	4.50192e+06	4.56509e+06				7.1181e+06	4.87023e+06
P55072|TERA_HUMAN	7.24898e+06	3.96711e+06	5.02083e+06	4.88753e+06	4.84432e+06	4.84303e+06				5.4123e+06	4.8583e+06
P35908|K22E_HUMAN	9.68793e+06	7.38663e+06	6.48093e+06	4.80981e+06	5.04658e+06	4.68082e+06				7.85183e+06	4.84574e+06
Q15424-3|SAFB1_HUMAN;Q15424-4|SAFB1_HUMAN;Q15424|SAFB1_HUMAN	1.28741e+07	1.23798e+07	4.24288e+06	4.56146e+06	7.37523e+06	2.53164e+06				9.83226e+06	4.82278e+06
Q02809-2|PLOD1_HUMAN;Q02809|PLOD1_HUMAN	6.72559e+06	4.05701e+06	5.59231e+06	4.75015e+06	4.43351e+06	5.27515e+06				5.4583e+06	4.8196e+06
Q86U42-2|PABP2_HUMAN;Q86U42|PABP2_HUMAN	9.66134e+06	1.05471e+07	3.9262e+06	3.94987e+06	7.56088e+06	2.90296e+06				8.04489e+06	4.80457e+06
Q6QNY1-2|BL1S2_HUMAN;Q6QNY1|BL1S2_HUMAN;tr|J3QRU7|J3QRU7_HUMAN	5.17725e+06	3.47351e+06	5.13185e+06	4.90741e+06	4.29073e+06	5.13181e+06				4.5942e+06	4.77665e+06
Q12906-7|ILF3_HUMAN	9.17617e+06	8.79121e+06	4.10265e+06	4.01354e+06	6.94833e+06	3.24105e+06				7.35668e+06	4.7343e+06
P61586|RHOA_HUMAN	5.81847e+06	4.82058e+06	5.47277e+06	5.28904e+06	4.48819e+06	4.37931e+06				5.37061e+06	4.71885e+06
P38571-2|LICH_HUMAN;P38571|LICH_HUMAN;tr|A0A0A0MT32|A0A0A0MT32_HUMAN	8.32357e+06	5.54842e+06	5.75815e+06	5.41635e+06	4.35632e+06	4.36662e+06				6.54338e+06	4.7131e+06
P84103-2|SRSF3_HUMAN;P84103|SRSF3_HUMAN	1.03037e+07	9.43206e+06	3.58298e+06	4.15919e+06	6.90976e+06	3.01609e+06				7.7729e+06	4.69501e+06
P10515|ODP2_HUMAN	4.42076e+06	3.07032e+06	6.82529e+06	4.52019e+06	4.39624e+06	5.16579e+06				4.77212e+06	4.69407e+06
P02786|TFR1_HUMAN	6.81744e+06	5.06145e+06	6.56668e+06	4.78752e+06	4.0125e+06	5.19502e+06				6.14852e+06	4.66501e+06
P68431|H31_HUMAN;P84243|H33_HUMAN;Q71DI3|H32_HUMAN;tr|K7EK07|K7EK07_HUMAN	3.99193e+06	9.72656e+06	4.87469e+06	4.62803e+06	5.5743e+06	3.71375e+06				6.19773e+06	4.63869e+06
P62316|SMD2_HUMAN	7.90615e+06	7.59772e+06	4.56776e+06	4.20484e+06	6.06401e+06	3.50713e+06				6.69054e+06	4.59199e+06
P31942-2|HNRH3_HUMAN	1.11556e+07	1.16202e+07	3.56051e+06	4.38625e+06	6.14492e+06	3.02215e+06				8.77876e+06	4.51777e+06
P12956|XRCC6_HUMAN	8.5785e+06	7.88536e+06	5.22231e+06	4.13311e+06	5.17544e+06	4.13519e+06				7.22872e+06	4.48125e+06
O14561|ACPM_HUMAN	1.69719e+07	1.17032e+07	1.10586e+07	4.02504e+06	3.11411e+06	6.25272e+06				13244550	4.46396e+06
P35637-2|FUS_HUMAN;P35637|FUS_HUMAN	8.86607e+06	1.11755e+07	4.24998e+06	3.71666e+06	6.55165e+06	2.93777e+06				8.09718e+06	4.40202e+06
P30049|ATPD_HUMAN	5.22635e+06	4.28308e+06	4.42567e+06	4.10155e+06	4.66047e+06	4.43505e+06				4.64503e+06	4.39902e+06
O00115|DNS2A_HUMAN	5.89166e+06	5.57679e+06	5.2065e+06	4.14228e+06	4.83191e+06	4.08177e+06				5.55832e+06	4.35199e+06
P61019|RAB2A_HUMAN	7.59092e+06	6.80955e+06	5.83218e+06	4.18812e+06	4.2365e+06	4.60509e+06				6.74422e+06	4.34323e+06
tr|A0A087X1N8|A0A087X1N8_HUMAN;P35237|SPB6_HUMAN;tr|A0A024QZX5|A0A024QZX5_HUMAN	4.87037e+06	3.80821e+06	3.56208e+06	3.99616e+06	4.28186e+06	4.7193e+06				4.08022e+06	4.33244e+06
P55809|SCOT1_HUMAN	3.97991e+06	2.28844e+06	2.9166e+06	3.44705e+06	3.99062e+06	5.50929e+06				3.06165e+06	4.31565e+06
P55795|HNRH2_HUMAN	8.25036e+06	7.99537e+06	3.41231e+06	3.92033e+06	6.0139e+06	2.96841e+06				6.55268e+06	4.30088e+06
P30044-2|PRDX5_HUMAN;P30044|PRDX5_HUMAN	4.47284e+06	2.62179e+06	2.90903e+06	4.15941e+06	3.60458e+06	4.9612e+06				3.33455e+06	4.24173e+06
Q16740|CLPP_HUMAN	7.95252e+06	4.50542e+06	6.93112e+06	4.19673e+06	3.79476e+06	4.70566e+06				6.46302e+06	4.23239e+06
P23284|PPIB_HUMAN	3.86752e+06	4.24215e+06	5.82249e+06	4.19131e+06	3.91987e+06	4.52102e+06				4.64405e+06	4.21074e+06
O75533|SF3B1_HUMAN;Q9NR48-2|ASH1L_HUMAN;Q9NR48|ASH1L_HUMAN;Q9P219|DAPLE_HUMAN	7.97396e+06	6.55481e+06	4.83855e+06	3.87053e+06	4.80541e+06	3.93903e+06				6.45577e+06	4.20499e+06
Q92804|RBP56_HUMAN;Q92804-2|RBP56_HUMAN	9.21595e+06	9.73034e+06	1.91638e+06	3.32681e+06	6.93039e+06	2.23459e+06				6.95422e+06	4.16393e+06
O95881|TXD12_HUMAN	6.03221e+06	4.98088e+06	5.5579e+06	4.03169e+06	4.20269e+06	4.16867e+06				5.52366e+06	4.13435e+06
P13010|XRCC5_HUMAN	6.92316e+06	6.33434e+06	3.72553e+06	3.58582e+06	5.48377e+06	3.30308e+06				5.66101e+06	4.12423e+06
Q99757|THIOM_HUMAN	9.86925e+06	4.06795e+06	5.58868e+06	4.08615e+06	3.24604e+06	4.99136e+06				6.50862e+06	4.10785e+06
P35030-2|TRY3_HUMAN;P35030-3|TRY3_HUMAN;P35030-4|TRY3_HUMAN;P35030-5|TRY3_HUMAN;P35030|TRY3_HUMAN	4.48194e+06	6.68662e+06	4.06027e+07	4.1926e+06	4.39315e+06	3.68032e+06				1.72571e+07	4.08869e+06
P05387|RLA2_HUMAN	6.89438e+06	5.63974e+06	7.5188e+06	4.15001e+06	3.71559e+06	4.37009e+06				6.68431e+06	4.07856e+06
Q13011|ECH1_HUMAN	7.1461e+06	4.66252e+06	5.30462e+06	4.12604e+06	3.81028e+06	4.24378e+06				5.70441e+06	4.06003e+06
P38919|IF4A3_HUMAN	7.42714e+06	6.64097e+06	3.7343e+06	3.70412e+06	5.5512e+06	2.90256e+06				5.93414e+06	4.05262e+06
P14618|KPYM_HUMAN	6.40318e+06	3.44458e+06	5.19685e+06	4.85147e+06	3.25719e+06	3.94807e+06				5.01487e+06	4.01891e+06
O43852-2|CALU_HUMAN;O43852-4|CALU_HUMAN	9.09804e+06	5.13312e+06	5.02127e+06	3.98228e+06	4.13161e+06	3.91811e+06				6.41748e+06	4.01067e+06
P46777|RL5_HUMAN	6.31669e+06	5.25783e+06	6.12002e+06	3.85463e+06	3.82224e+06	4.33082e+06				5.89818e+06	4.00256e+06
P02794|FRIH_HUMAN	4.30312e+06	3.36676e+06	6.50302e+06	3.32339e+06	3.64912e+06	4.8124e+06				4.7243e+06	3.9283e+06
P31930|QCR1_HUMAN	5.56057e+06	4.37544e+06	4.67551e+06	3.566e+06	3.76551e+06	4.43984e+06				4.8705e+06	3.92378e+06
P51659|DHB4_HUMAN	5.2396e+06	3.79523e+06	4.71522e+06	3.94467e+06	3.38376e+06	4.40555e+06				4.58335e+06	3.91133e+06
P0DMV8|HS71A_HUMAN;P0DMV9|HS71B_HUMAN;tr|A0A0G2JIW1|A0A0G2JIW1_HUMAN	6.42373e+06	5.09343e+06	5.59401e+06	3.84331e+06	3.98109e+06	3.84164e+06				5.70373e+06	3.88868e+06
Q8WVM8|SCFD1_HUMAN	6.3584e+06	3.56823e+06	5.97629e+06	3.6437e+06	3.71774e+06	4.25077e+06				5.30097e+06	3.87074e+06
Q96KR1|ZFR_HUMAN	3.41135e+06	3.41121e+06	1.92778e+06	2.03802e+06	4.49624e+06	5.05961e+06				2.91678e+06	3.86462e+06
O43709-3|BUD23_HUMAN;O43709|BUD23_HUMAN	3.15366e+06	3.27017e+06	5.16565e+06	3.74053e+06	3.87126e+06	3.97133e+06				3.86316e+06	3.86104e+06
P17050|NAGAB_HUMAN	1.65637e+06	1.72705e+06	4.18924e+06	4.02972e+06	3.39803e+06	3.9641e+06				2.52422e+06	3.79728e+06
Q9UI30|TR112_HUMAN	4.2545e+06	4.06765e+06	4.96929e+06	3.74609e+06	3.5627e+06	4.04344e+06				4.43048e+06	3.78407e+06
P11310-2|ACADM_HUMAN;P11310|ACADM_HUMAN;tr|Q5T4U5|Q5T4U5_HUMAN	4.39442e+06	3.57573e+06	5.18067e+06	3.62024e+06	3.51912e+06	4.15909e+06				4.38361e+06	3.76615e+06
P04040|CATA_HUMAN	5.21877e+06	3.55482e+06	4.92315e+06	3.5547e+06	3.69998e+06	3.81224e+06				4.56558e+06	3.68897e+06
P31942|HNRH3_HUMAN	9.07069e+06	9.44851e+06	2.89509e+06	3.56651e+06	4.9965e+06	2.45734e+06				7.1381e+06	3.67345e+06
tr|A0A2X4TR71|A0A2X4TR71_SALER	5.30386e+06	3.95953e+06	4.94054e+06	3.44557e+06	3.68544e+06	3.79364e+06				4.73464e+06	3.64155e+06
P22087|FBRL_HUMAN	8.9734e+06	6326016	2.83647e+06	3.85825e+06	4.73173e+06	2.21159e+06				6.0453e+06	3.60052e+06
Q6P2Q9|PRP8_HUMAN	7.06535e+06	6.25664e+06	4.23502e+06	3.82409e+06	3.95381e+06	3.01343e+06				5.85234e+06	3.59711e+06
Q12802-2|AKP13_HUMAN;Q12802-4|AKP13_HUMAN;Q12802|AKP13_HUMAN	3.05712e+06	4.23222e+06	3.62838e+06	2.78615e+06	3.98733e+06	4.00907e+06				3.63924e+06	3.59419e+06
P62491|RB11A_HUMAN	6.57518e+06	4.92663e+06	5.58124e+06	3.69071e+06	2.96993e+06	4.11555e+06				5.69435e+06	3.59206e+06
P99999|CYC_HUMAN;tr|C9JFR7|C9JFR7_HUMAN	3.49578e+06	2.2862e+06	4.68151e+06	4.48599e+06	3.00606e+06	3.27745e+06				3.48783e+06	3.58983e+06
tr|A0A2X4VYS9|A0A2X4VYS9_SALER	5.57035e+06	4.01208e+06	4.1234e+06	4.35954e+06	3.71559e+06	2.63771e+06				4.56861e+06	3.57095e+06
Q8WUM4-2|PDC6I_HUMAN;Q8WUM4|PDC6I_HUMAN	5.38772e+06	6.87696e+06	4.3238e+06	3.37271e+06	3.55006e+06	3.76234e+06				5.5295e+06	3.5617e+06
Q9BX68|HINT2_HUMAN	4.14318e+06	3.67836e+06	3.93682e+06	3.39571e+06	3.44758e+06	3.75809e+06				3.91946e+06	3.53379e+06
tr|A0A087WVC1|A0A087WVC1_HUMAN	6.01807e+06	5.35291e+06	4.82841e+06	3.39562e+06	4.2772e+06	2.85166e+06				5.3998e+06	3.50816e+06
P07437|TBB5_HUMAN	6.68401e+06	3.99657e+06	5.09608e+06	3.97843e+06	3.55263e+06	2.93939e+06				5.25889e+06	3.49015e+06
P04066|FUCO_HUMAN	4.61963e+06	4.19807e+06	4.24722e+06	3.40954e+06	3.58932e+06	3.44067e+06				4.35497e+06	3.47985e+06
Q9Y2S7|PDIP2_HUMAN	6.68825e+06	2.96576e+06	4.15287e+06	2.9258e+06	3.89586e+06	3.47812e+06				4.60229e+06	3.43326e+06
P51148-2|RAB5C_HUMAN;P51148|RAB5C_HUMAN	4.89775e+06	3.74393e+06	6.07012e+06	3.77416e+06	2.7368e+06	3.70742e+06				4.90393e+06	3.40613e+06
O94925-3|GLSK_HUMAN	5.44889e+06	4.52975e+06	4.35641e+06	3.29659e+06	3.40283e+06	3.51288e+06				4.77835e+06	3.4041e+06
P05388|RLA0_HUMAN	3.88101e+06	4.07279e+06	4.96088e+06	3.10708e+06	3.76255e+06	3.33155e+06				4.30489e+06	3.40039e+06
P13995|MTDC_HUMAN	6.40613e+06	3.24623e+06	4.14858e+06	2.99024e+06	3.04479e+06	4.16413e+06				4.60031e+06	3.39972e+06
O75955|FLOT1_HUMAN	5.50497e+06	5.5088e+06	5.44159e+06	3.68449e+06	3.10689e+06	3.3593e+06				5.48512e+06	3.38356e+06
Q10713|MPPA_HUMAN	5.60854e+06	3.87221e+06	4.82603e+06	3.44055e+06	2.89571e+06	3.81348e+06				4.76893e+06	3.38325e+06
P46459|NSF_HUMAN;tr|I3L0N3|I3L0N3_HUMAN	3.66133e+06	562253	4.42746e+06	3.08336e+06	3.41391e+06	3.65039e+06				2.88368e+06	3.38255e+06
P07711|CATL1_HUMAN	5.14974e+06	4.48541e+06	5.11083e+06	3.65594e+06	3.40503e+06	3.07547e+06				4.91533e+06	3.37881e+06
Q92552-2|RT27_HUMAN;Q92552|RT27_HUMAN	1.94005e+06	2.0024e+06	5.00741e+06	3.22653e+06	3.1831e+06	3.66781e+06				2.98329e+06	3.35915e+06
P62306|RUXF_HUMAN	6.495e+06	5.29533e+06	3.73881e+06	3.05796e+06	3.96883e+06	2.96624e+06				5.17638e+06	3.33101e+06
tr|A0A2X4WLF9|A0A2X4WLF9_SALER	3.14256e+06	2.15714e+06	3.08021e+06	3.49624e+06	2.65213e+06	3.77894e+06				2.7933e+06	3.3091e+06
P29966|MARCS_HUMAN	5.44506e+06	4.4205e+06	5.1844e+06	4.95232e+06	2.69412e+06	2.27338e+06				5.01665e+06	3.30661e+06
O00584|RNT2_HUMAN;tr|D6REQ6|D6REQ6_HUMAN;tr|D6RHI9|D6RHI9_HUMAN	6.38689e+06	4.20387e+06	4.77278e+06	3.52022e+06	2.8921e+06	3.50498e+06				5.12118e+06	3.30577e+06
P51688|SPHM_HUMAN	2.45892e+06	1.61908e+06	3.56147e+06	3.43948e+06	2.97895e+06	3.4627e+06				2.54649e+06	3.29371e+06
P78527|PRKDC_HUMAN	6.46836e+06	3.22459e+06	3.26088e+06	3.25497e+06	3.40851e+06	3.18e+06				4.31794e+06	3.28116e+06
Q9UDR5|AASS_HUMAN	4.3867e+06	3.58519e+06	3.85907e+06	3.21353e+06	2.93211e+06	3.68379e+06				3.94365e+06	3.27648e+06
Q13813-3|SPTN1_HUMAN	1.6424e+06	2.47868e+06	2.62259e+06	3.31285e+06	3.38482e+06	3.06965e+06				2.24789e+06	3.25577e+06
Q9BPW8|NIPS1_HUMAN	4.6309e+06	2.85165e+06	3.45887e+06	3.37338e+06	3.05554e+06	3.323e+06				3.64714e+06	3.25064e+06
P54920|SNAA_HUMAN;tr|M0R0Y2|M0R0Y2_HUMAN	7.19387e+06	4.74549e+06	6.20326e+06	3.8052e+06	2.15468e+06	3.78836e+06				6.04754e+06	3.24942e+06
P21333-2|FLNA_HUMAN;P21333|FLNA_HUMAN;tr|Q60FE5|Q60FE5_HUMAN	4.21165e+06	3.34542e+06	3.33741e+06	3.26813e+06	2.90124e+06	3.53253e+06				3.6315e+06	3.23397e+06
tr|A0A2X4TI91|A0A2X4TI91_SALER	3.71419e+06	2.98804e+06	4.53457e+06	2.11308e+06	4.42661e+06	3.14524e+06				3.7456e+06	3.22831e+06
P17900|SAP3_HUMAN	4.11085e+06	3.26801e+06	3.79469e+06	3.12236e+06	3.27747e+06	3.17695e+06				3.72451e+06	3.19226e+06
O43567|RNF13_HUMAN	3.84434e+06	3.55457e+06	4.25232e+06	3.30453e+06	3.06239e+06	3.18867e+06				3.88374e+06	3.1852e+06
P08559-4|ODPA_HUMAN;P08559-2|ODPA_HUMAN;P08559-3|ODPA_HUMAN;P08559|ODPA_HUMAN	5.09546e+06	2.7734e+06	3.88344e+06	2.91147e+06	3.06653e+06	3.57532e+06				3.91743e+06	3.18444e+06
P63241-2|IF5A1_HUMAN;P63241|IF5A1_HUMAN;tr|I3L397|I3L397_HUMAN;tr|I3L504|I3L504_HUMAN	3.44897e+06	3.5839e+06	4.09463e+06	3.80172e+06	3.11496e+06	2.59939e+06				3.70916e+06	3.17202e+06
P04179|SODM_HUMAN;tr|A0A0C4DFU2|A0A0C4DFU2_HUMAN	6.97984e+06	3.23866e+06	3.49143e+06	3.05703e+06	2.88707e+06	3.50467e+06				4.56998e+06	3.14959e+06
P17844|DDX5_HUMAN	6.16126e+06	4.43341e+06	3.34407e+06	2.87949e+06	3.92228e+06	2.56316e+06				4.64625e+06	3.12164e+06
P49792|RBP2_HUMAN	7.23644e+06	3.77572e+06	2.95704e+06	2.66012e+06	3.88653e+06	2.80324e+06				4.6564e+06	3.11663e+06
O75348|VATG1_HUMAN	7.14188e+06	3.37125e+06	3.68092e+06	2.99569e+06	2.93261e+06	3.38002e+06				4.73135e+06	3.10277e+06
P50454|SERPH_HUMAN	5.13137e+06	3.08204e+06	3.37608e+06	2.69628e+06	3.31929e+06	3.28505e+06				3.86316e+06	3.10021e+06
O75976|CBPD_HUMAN	4.5429e+06	3.30229e+06	4.67457e+06	3.19918e+06	2.71023e+06	3.37766e+06				4.17325e+06	3.09569e+06
Q9NW13-2|RBM28_HUMAN;Q9NW13|RBM28_HUMAN	4.12824e+06	3.38495e+06	1.42557e+06	1.6775e+06	3.8194e+06	3.7785e+06				2.97959e+06	3.0918e+06
P51553|IDH3G_HUMAN	3.81753e+06	2.0915e+06	3.33722e+06	2.98741e+06	2.86191e+06	3.26379e+06				3.08208e+06	3.03771e+06
Q01082|SPTB2_HUMAN	3.81402e+06	2.61591e+06	2.63338e+06	2.97993e+06	2.87594e+06	3.23911e+06				3.0211e+06	3.03166e+06
tr|A0A2X4T6L6|A0A2X4T6L6_SALER	3.28564e+06	2.49193e+06	2.89001e+06	2.62341e+06	3.45987e+06	2.9873e+06				2.88919e+06	3.02353e+06
Q9HAV7|GRPE1_HUMAN	6.61395e+06	3.5989e+06	4.29078e+06	2.61952e+06	2.64665e+06	3.78912e+06				4.83454e+06	3.01843e+06
P09211|GSTP1_HUMAN	2.73974e+06	1.98141e+06	3.06866e+06	3.51093e+06	2.41712e+06	3.12055e+06				2.59661e+06	3.0162e+06
Q969H8|MYDGF_HUMAN	5.15565e+06	3.8936e+06	4.49857e+06	2.92829e+06	2.82987e+06	3.26947e+06				4.51594e+06	3.00921e+06
P53597|SUCA_HUMAN	3.54728e+06	1.51153e+06	1.09693e+06	2.55487e+06	2.79961e+06	3.5628e+06				2.05191e+06	2.97243e+06
P32322-3|P5CR1_HUMAN;P32322|P5CR1_HUMAN	5.69842e+06	2.81661e+06	3.03986e+06	3.03465e+06	2.4259e+06	3.34828e+06				3.85163e+06	2.93628e+06
P49419-2|AL7A1_HUMAN;P49419|AL7A1_HUMAN;tr|A0A1B0GTG2|A0A1B0GTG2_HUMAN;tr|A0A1B0GW77|A0A1B0GW77_HUMAN	2.96229e+06	1.58172e+06	3.00186e+06	2.96941e+06	2.78212e+06	3.05541e+06				2.51529e+06	2.93565e+06
P48735|IDHP_HUMAN	2.26658e+06	1.40438e+06	2.81389e+06	2.83328e+06	2.54288e+06	3.39071e+06				2.16161e+06	2.92229e+06
Q9UI12-2|VATH_HUMAN;Q9UI12|VATH_HUMAN;tr|G3V126|G3V126_HUMAN	2.61972e+06	1.97884e+06	3.04111e+06	3.84559e+06	2.51685e+06	2.36351e+06				2.54656e+06	2.90865e+06
P61204|ARF3_HUMAN;P84077|ARF1_HUMAN	3.5603e+06	4.27295e+06	5.31023e+06	3.16159e+06	2.67009e+06	2.8781e+06				4.38116e+06	2.90326e+06
Q9HB40|RISC_HUMAN	2.79801e+06	3.02983e+06	3.72507e+06	2.8714e+06	2.85713e+06	2.94524e+06				3.1843e+06	2.89126e+06
P04114|APOB_HUMAN	4.80413e+06	4.06434e+06	4.85901e+06	2.74814e+06	2.73258e+06	3.18823e+06				4.57583e+06	2.88965e+06
Q9P0L0-2|VAPA_HUMAN;Q9P0L0|VAPA_HUMAN	2.958e+06	4.189e+06	5.6471e+06	2.86548e+06	2.49126e+06	3.15571e+06				4.2647e+06	2.83748e+06
P26885|FKBP2_HUMAN;tr|F5H0N4|F5H0N4_HUMAN	3.62854e+06	2.34399e+06	4.19692e+06	3.0712e+06	2.55246e+06	2.8253e+06				3.38982e+06	2.81632e+06
P06733|ENOA_HUMAN	4.06013e+06	2.71485e+06	3.69261e+06	3.61045e+06	2.23156e+06	2.59255e+06				3.4892e+06	2.81152e+06
Q00610-2|CLH1_HUMAN;Q00610|CLH1_HUMAN;tr|A0A087WVQ6|A0A087WVQ6_HUMAN	3.57434e+06	3.02931e+06	3.80923e+06	4.16815e+06	2.53398e+06	1.71779e+06				3.47096e+06	2.80664e+06
Q9Y5S9-2|RBM8A_HUMAN;Q9Y5S9|RBM8A_HUMAN	7.09773e+06	5.95324e+06	2.73015e+06	2.62094e+06	3.78879e+06	1.97681e+06				5.26037e+06	2.79551e+06
O00560|SDCB1_HUMAN	3.67605e+06	1.60729e+06	3.11599e+06	3.21414e+06	2.34527e+06	2.78197e+06				2.79978e+06	2.78046e+06
P82673|RT35_HUMAN	4.4905e+06	3.26178e+06	3.10166e+06	2.86027e+06	2.46483e+06	2.95509e+06				3.61798e+06	2.76006e+06
P05141|ADT2_HUMAN	3.13808e+06	3.47665e+06	3.82702e+06	2.21905e+06	2.69214e+06	3.35346e+06				3.48058e+06	2.75488e+06
Q14974|IMB1_HUMAN	5.3266e+06	5.56347e+06	2.88354e+06	2.59847e+06	3.57534e+06	2.07168e+06				4.5912e+06	2.7485e+06
P62258|1433E_HUMAN	536581	1.58528e+06	3.83164e+06	3.12652e+06	1.72026e+06	3.38547e+06				1.9845e+06	2.74408e+06
O43707|ACTN4_HUMAN	3.05097e+06	2.51796e+06	2.20804e+06	2.8898e+06	2.92675e+06	2.37559e+06				2.59233e+06	2.73071e+06
Q9Y5L4|TIM13_HUMAN	4.28999e+06	2.98201e+06	3.70944e+06	3.17383e+06	2.25966e+06	2.73834e+06				3.66048e+06	2.72394e+06
Q16643-3|DREB_HUMAN;Q16643|DREB_HUMAN	1.4226e+06	1.51365e+06	2.90436e+06	4.40957e+06	1.70641e+06	1.98383e+06				1.94687e+06	2.69994e+06
Q07666|KHDR1_HUMAN	5.95705e+06	5.62518e+06	2.48409e+06	2.40403e+06	3.6745e+06	2.00942e+06				4.68877e+06	2.69598e+06
Q9Y605|MOFA1_HUMAN;tr|A0A087WTY9|A0A087WTY9_HUMAN	1.57788e+06	1.85168e+06	4.78718e+06	3.03699e+06	1.94648e+06	3.05873e+06				2.73891e+06	2.68074e+06
P62841|RS15_HUMAN;tr|A0A0B4J2B4|A0A0B4J2B4_HUMAN;tr|K7EJ78|K7EJ78_HUMAN;tr|K7ELC2|K7ELC2_HUMAN;tr|K7EM56|K7EM56_HUMAN;tr|K7EQJ5|K7EQJ5_HUMAN;tr|S4R417|S4R417_HUMAN;tr|S4R456|S4R456_HUMAN	5.50567e+06	3.30105e+06	5.47611e+06	2.81021e+06	2.22778e+06	2.99271e+06				4.76094e+06	2.6769e+06
P20742|PZP_HUMAN	1.74769e+06	1.64164e+06	1.4112e+06	2.40754e+06	2.83802e+06	2.75733e+06				1.60017e+06	2.66763e+06
Q09666|AHNK_HUMAN	3.21199e+06	3.81877e+06	4.5153e+06	3.15453e+06	2.49033e+06	2.35365e+06				3.84868e+06	2.66617e+06
Q9NUM4|T106B_HUMAN	5.5927e+06	2.58964e+06	3.53193e+06	3.73447e+06	1.83446e+06	2.38647e+06				3.90476e+06	2.6518e+06
P54802|ANAG_HUMAN	3.33007e+06	2.27837e+06	2.83269e+06	2.70429e+06	2.48409e+06	2.74914e+06				2.81371e+06	2.64584e+06
Q9UBS4|DJB11_HUMAN	4.54991e+06	3.48366e+06	4.41501e+06	2.3572e+06	2.85661e+06	2.71459e+06				4.14953e+06	2.6428e+06
tr|A0A2X4W6N0|A0A2X4W6N0_SALER	3.15105e+06	2.06539e+06	3.8353e+06	3.13206e+06	2.55934e+06	2.22897e+06				3.01724e+06	2.64012e+06
Q92945|FUBP2_HUMAN	4.09955e+06	3.82706e+06	3.30898e+06	2.54286e+06	3.23695e+06	2.13752e+06				3.7452e+06	2.63911e+06
Q9Y2W1|TR150_HUMAN	5.61574e+06	5.51994e+06	1.44753e+06	2.15815e+06	4.14533e+06	1.57393e+06				4.1944e+06	2.62581e+06
P12004|PCNA_HUMAN	3.84038e+06	4.18185e+06	1.62131e+06	2.69046e+06	3.65076e+06	1.5133e+06				3.21451e+06	2.61817e+06
tr|C9J7D1|C9J7D1_HUMAN	4.27553e+06	3.33468e+06	4.13042e+06	2.48806e+06	2.30187e+06	3.02915e+06				3.91354e+06	2.60636e+06
Q15459|SF3A1_HUMAN	4.7889e+06	4.94771e+06	2.22838e+06	2.17142e+06	3.8575e+06	1.77534e+06				3.98833e+06	2.60142e+06
O43663-4|PRC1_HUMAN;O43663|PRC1_HUMAN;Q7Z7G8|VP13B_HUMAN;Q8IUD2-3|RB6I2_HUMAN;Q8IUD2|RB6I2_HUMAN;tr|A0A0A0MQZ2|A0A0A0MQZ2_HUMAN;tr|G8JLD3|G8JLD3_HUMAN;tr|X6RLX0|X6RLX0_HUMAN	3.28328e+06	2.51967e+06	4.61397e+06	2.96388e+06	1.88131e+06	2.95515e+06				3.47231e+06	2.60011e+06
Q9BSJ8-2|ESYT1_HUMAN;Q9BSJ8|ESYT1_HUMAN	3.02144e+06	2.74695e+06	2.9798e+06	2.21471e+06	2.8227e+06	2.64029e+06				2.91606e+06	2.55924e+06
Q641Q2-2|WAC2A_HUMAN;Q641Q2|WAC2A_HUMAN;Q9Y4E1-2|WAC2C_HUMAN;Q9Y4E1-3|WAC2C_HUMAN;Q9Y4E1-4|WAC2C_HUMAN;Q9Y4E1-5|WAC2C_HUMAN;Q9Y4E1-6|WAC2C_HUMAN;Q9Y4E1|WAC2C_HUMAN;tr|A0A087WYF6|A0A087WYF6_HUMAN;tr|A0A096LPC5|A0A096LPC5_HUMAN;tr|A0A0A0MR88|A0A0A0MR88_HUMAN;tr|E7ESD2|E7ESD2_HUMAN;tr|F8W7U3|F8W7U3_HUMAN;tr|J3KP36|J3KP36_HUMAN	1.27694e+06	820844	1.31086e+06	502690	2.1044e+06	5.06477e+06				1.13622e+06	2.55729e+06
tr|A0A2X4U5K1|A0A2X4U5K1_SALER	4.36368e+06	3.86907e+06	3.55556e+06	2.95087e+06	2.51767e+06	2.19509e+06				3.92944e+06	2.55455e+06
P20645|MPRD_HUMAN	4.04775e+06	4.00942e+06	3.52981e+06	2.54888e+06	2.38316e+06	2.72366e+06				3.86233e+06	2.5519e+06
P23396|RS3_HUMAN	4.35319e+06	3.15337e+06	3.60116e+06	2.70673e+06	2.2795e+06	2.66139e+06				3.70257e+06	2.54921e+06
Q96CT7|CC124_HUMAN	1.41031e+06	1.4064e+06	2.3684e+06	2.11607e+06	3.25174e+06	2.27445e+06				1.72837e+06	2.54742e+06
Q96EY4|TMA16_HUMAN	900069	1.01261e+06	968840	2.25165e+06	2.44617e+06	2.91879e+06				960505	2.53887e+06
Q02252-2|MMSA_HUMAN;Q02252|MMSA_HUMAN	3.01918e+06	2.24987e+06	2.29845e+06	2.19534e+06	2.62894e+06	2.78954e+06				2.5225e+06	2.53794e+06
Q9UKD2|MRT4_HUMAN	4.07193e+06	2.85995e+06	2.83561e+06	2.42376e+06	2.81776e+06	2.35836e+06				3.25583e+06	2.53329e+06
Q14696|MESD_HUMAN	4.22452e+06	3.63583e+06	3.79749e+06	2.44187e+06	2.59838e+06	2.55347e+06				3.88595e+06	2.53124e+06
Q9HC07|TM165_HUMAN	5.73106e+06	4.46959e+06	5.34579e+06	2.32684e+06	2.62783e+06	2.60252e+06				5.18215e+06	2.51906e+06
P52292|IMA1_HUMAN	6.7775e+06	5.88823e+06	2.23975e+06	2.40123e+06	3.40037e+06	1.71823e+06				4.96849e+06	2.50661e+06
Q13242|SRSF9_HUMAN	4.71967e+06	4.81021e+06	1.82153e+06	1.97172e+06	3.70654e+06	1.83447e+06				3.7838e+06	2.50424e+06
Q96BM9|ARL8A_HUMAN	3.7257e+06	2.06555e+06	4.44222e+06	3.02811e+06	2.23167e+06	2.24057e+06				3.41116e+06	2.50012e+06
Q02218|ODO1_HUMAN	3.52387e+06	3.08142e+06	3.75253e+06	2.48738e+06	2.36829e+06	2.62705e+06				3.45261e+06	2.49424e+06
O75439|MPPB_HUMAN	4.18946e+06	2.95648e+06	3.94655e+06	2.31351e+06	2.4915e+06	2.67528e+06				3.6975e+06	2.49343e+06
Q05639|EF1A2_HUMAN	2.34449e+06	2.96391e+06	2.84423e+06	2.07845e+06	2.78223e+06	2.61896e+06				2.71754e+06	2.49321e+06
tr|A0A2X4TLH0|A0A2X4TLH0_SALER	3.9273e+06	2.45531e+06	1.84055e+06	2.43041e+06	2.9706e+06	2.058e+06				2.74105e+06	2.48633e+06
Q9H0U4|RAB1B_HUMAN	4.06362e+06	2.91378e+06	4.40919e+06	2.36434e+06	2.06372e+06	2.99948e+06				3.79553e+06	2.47584e+06
Q15363|TMED2_HUMAN;tr|F5GX39|F5GX39_HUMAN	5.51437e+06	3.10634e+06	3.58901e+06	2.39578e+06	2.22059e+06	2.80674e+06				4.06991e+06	2.47437e+06
P22392-2|NDKB_HUMAN;tr|Q32Q12|Q32Q12_HUMAN	3.31966e+06	2.64725e+06	3.50306e+06	2.89818e+06	1.95506e+06	2.52502e+06				3.15666e+06	2.45942e+06
P52815|RM12_HUMAN;tr|B4DLN1|B4DLN1_HUMAN	5.39972e+06	2.17521e+06	2.08746e+06	2.36416e+06	1.92793e+06	3.08348e+06				3.2208e+06	2.45852e+06
O43143|DHX15_HUMAN	6.6195e+06	4.63813e+06	2.60657e+06	2.09984e+06	3.40374e+06	1.87073e+06				4.6214e+06	2.4581e+06
Q15907|RB11B_HUMAN	4.48807e+06	3.36281e+06	3.80963e+06	2.51919e+06	2.0272e+06	2.80918e+06				3.88684e+06	2.45186e+06
Q8WTV0-4|SCRB1_HUMAN	3.19827e+06	2.47026e+06	2.89504e+06	2.67861e+06	2.12089e+06	2.52333e+06				2.85452e+06	2.44094e+06
P26368-2|U2AF2_HUMAN;P26368|U2AF2_HUMAN;tr|K7ENG2|K7ENG2_HUMAN	6.09746e+06	5.94009e+06	2.80724e+06	2.26215e+06	3.26503e+06	1.75183e+06				4.94827e+06	2.42634e+06
Q6PJI9|WDR59_HUMAN	1.73111e+06	361292	2.96095e+06	1.27066e+06	1.2573e+06	4.7466e+06				1.68445e+06	2.42485e+06
P02810|PRPC_HUMAN;tr|A0A087WV42|A0A087WV42_HUMAN;tr|A0A087WYF5|A0A087WYF5_HUMAN;tr|A0A087WYT0|A0A087WYT0_HUMAN;tr|A0A087WZY1|A0A087WZY1_HUMAN;tr|A0A0A0MT31|A0A0A0MT31_HUMAN	1.09256e+06	187132	136250	131283	7.0645e+06	69307.7				471979	2.4217e+06
P02787|TRFE_HUMAN	2.64201e+06	2.58324e+06	3.28796e+06	2.67836e+06	2.16091e+06	2.41026e+06				2.83774e+06	2.41651e+06
P18859-2|ATP5J_HUMAN;P18859|ATP5J_HUMAN	3.11721e+06	2.46496e+06	3.6754e+06	2.19188e+06	1.98873e+06	3.06685e+06				3.08586e+06	2.41582e+06
Q96I99|SUCB2_HUMAN	5.25726e+06	2.24043e+06	2.61052e+06	2.24265e+06	2.21085e+06	2.7884e+06				3.3694e+06	2.41397e+06
P08133|ANXA6_HUMAN	3.50647e+06	3.65733e+06	6.12832e+06	926445	2.94458e+06	3.3257e+06				4.43071e+06	2.39891e+06
P60174-1|TPIS_HUMAN;P60174|TPIS_HUMAN	2.34995e+06	1.77052e+06	2.09107e+06	2.33059e+06	2.32519e+06	2.53339e+06				2.07052e+06	2.39639e+06
tr|E9PCW1|E9PCW1_HUMAN;O95249|GOSR1_HUMAN	1.05112e+06	1.34442e+06	5.6862e+06	2.5833e+06	1685085	2.90698e+06				2.69391e+06	2.39179e+06
Q8N1F8|S11IP_HUMAN;tr|C9JQV3|C9JQV3_HUMAN	3.67646e+06	2.75714e+06	3.77546e+06	2.75832e+06	1.84894e+06	2.56663e+06				3.40302e+06	2.3913e+06
A6NMY6|AXA2L_HUMAN	2.96717e+06	2.26164e+06	3.04013e+06	948889	2.41755e+06	3.80641e+06				2.75631e+06	2.39095e+06
P07195|LDHB_HUMAN	3.73231e+06	2.48542e+06	3.71712e+06	2.52368e+06	1.97926e+06	2.65152e+06				3.31162e+06	2.38482e+06
P49755|TMEDA_HUMAN	4.2995e+06	3.09865e+06	3.22177e+06	1.82344e+06	2.49225e+06	2.82825e+06				3.53998e+06	2.38131e+06
P61224-3|RAP1B_HUMAN;P61224|RAP1B_HUMAN;P62834|RAP1A_HUMAN	3.01416e+06	2.77111e+06	4.12208e+06	2.64493e+06	2.16463e+06	2.28088e+06				3.30245e+06	2.36348e+06
Q13185|CBX3_HUMAN	1.77068e+06	3.82861e+06	1.5109e+06	1.96146e+06	3.5956e+06	1.53069e+06				2.37006e+06	2.36258e+06
P30837|AL1B1_HUMAN	4.52129e+06	3.78419e+06	4.4546e+06	1.81379e+06	2.10283e+06	3.16644e+06				4.25336e+06	2.36102e+06
Q9GZT3-2|SLIRP_HUMAN;Q9GZT3|SLIRP_HUMAN	754435	2.08723e+06	2.81671e+06	2.15793e+06	2.44163e+06	2.47827e+06				1.88612e+06	2.35928e+06
Q9NVJ2|ARL8B_HUMAN	3.60755e+06	3.14219e+06	3.98558e+06	2.75834e+06	2.05567e+06	2.25809e+06				3.57844e+06	2.35737e+06
O75396|SC22B_HUMAN	5.24378e+06	1.28281e+06	5.17097e+06	2.55803e+06	1.32539e+06	3.18753e+06				3.89919e+06	2.35698e+06
P62304|RUXE_HUMAN	4.00027e+06	5.99093e+06	2.04755e+06	2.5266e+06	2.59241e+06	1.93404e+06				4.01292e+06	2.35102e+06
P49006|MRP_HUMAN	3.28872e+06	2.46188e+06	2.77122e+06	3.33616e+06	1.72064e+06	1.97157e+06				2.84061e+06	2.34279e+06
P02788-2|TRFL_HUMAN;P02788|TRFL_HUMAN;tr|E7EQB2|E7EQB2_HUMAN;tr|E7ER44|E7ER44_HUMAN	1.8434e+06	1.97662e+06	3.91786e+06	2.35901e+06	2.14375e+06	2.52434e+06				2.57929e+06	2.34237e+06
P11717|MPRI_HUMAN	3.20191e+06	2.61779e+06	2.83001e+06	2.51545e+06	2.0266e+06	2.45745e+06				2.88324e+06	2.33316e+06
tr|F8W031|F8W031_HUMAN	3.1104e+06	2.63666e+06	3.37655e+06	2.08483e+06	2.37082e+06	2.47242e+06				3.0412e+06	2.30936e+06
P22695|QCR2_HUMAN	2.48906e+06	1.76897e+06	2.44088e+06	2.15644e+06	2.16229e+06	2.53974e+06				2.23297e+06	2.28616e+06
O00462|MANBA_HUMAN	3.96484e+06	3.76028e+06	2.44934e+06	2.81486e+06	1.95095e+06	2.06617e+06				3.39149e+06	2.27732e+06
P11233|RALA_HUMAN	2.73243e+06	1.92667e+06	2.51448e+06	2.50571e+06	2.30163e+06	2.01756e+06				2.39119e+06	2.27497e+06
Q92769|HDAC2_HUMAN	6.18625e+06	4.89235e+06	2.32513e+06	2.15572e+06	2.95572e+06	1.70464e+06				4.46791e+06	2.27203e+06
O00422|SAP18_HUMAN;tr|X6RAL5|X6RAL5_HUMAN	3.7641e+06	2.09202e+06	1.5201e+06	1.68417e+06	3.35101e+06	1.77265e+06				2.45874e+06	2.26928e+06
Q9BVK6|TMED9_HUMAN	3.45341e+06	3.04515e+06	3.52741e+06	2.01253e+06	2.33661e+06	2.43343e+06				3.34199e+06	2.26086e+06
P30050|RL12_HUMAN	4.00983e+06	3.99491e+06	3.77558e+06	2.12996e+06	2.59312e+06	2.04688e+06				3.92677e+06	2.25665e+06
P08238|HS90B_HUMAN	3.39344e+06	2.35873e+06	2.43326e+06	2.61771e+06	2.09759e+06	2.04907e+06				2.72848e+06	2.25479e+06
Q86SX6|GLRX5_HUMAN	3.19291e+06	2.41669e+06	2.99465e+06	2.06367e+06	2.05903e+06	2.63114e+06				2.86808e+06	2.25128e+06
Q9BTY2|FUCO2_HUMAN	4.06546e+06	3.02234e+06	2.87308e+06	2.26387e+06	2.09935e+06	2.33402e+06				3.32029e+06	2.23241e+06
Q8TCS8|PNPT1_HUMAN	4.2409e+06	3.01967e+06	3.27756e+06	2.21067e+06	1.9836e+06	2.50071e+06				3.51271e+06	2.23166e+06
tr|A0A2X4TER6|A0A2X4TER6_SALER	1.17093e+06	1.50128e+06	1.64331e+06	1.66204e+06	2.42895e+06	2.58022e+06				1.4385e+06	2.22374e+06
Q9HB90|RRAGC_HUMAN	3.06558e+06	2.1081e+06	2.69827e+06	2.24624e+06	1.90678e+06	2.51758e+06				2.62398e+06	2.22353e+06
Q0VGL1|LTOR4_HUMAN	3.5257e+06	3.22543e+06	3.38848e+06	2.6998e+06	2.0214e+06	1.93923e+06				3.37987e+06	2.22014e+06
P07900-2|HS90A_HUMAN;P07900|HS90A_HUMAN	2.01825e+06	2.46026e+06	2.88883e+06	2.47637e+06	2.0529e+06	2.12266e+06				2.45578e+06	2.21731e+06
tr|A0A2X4THJ4|A0A2X4THJ4_SALER	1.76587e+06	2.94312e+06	1.84823e+06	2.7489e+06	2.63618e+06	1.23176e+06				2.18574e+06	2.20561e+06
O96019-2|ACL6A_HUMAN;O96019|ACL6A_HUMAN	3.37417e+06	3.42e+06	3.1166e+06	2.18331e+06	2.02214e+06	2.41033e+06				3.30359e+06	2.20526e+06
Q13263|TIF1B_HUMAN	4.36945e+06	3.7212e+06	2.07718e+06	1.92358e+06	2.81773e+06	1.83642e+06				3.38928e+06	2.19258e+06
Q9UHX1-2|PUF60_HUMAN;Q9UHX1-4|PUF60_HUMAN;Q9UHX1-6|PUF60_HUMAN	2.62021e+06	2.69874e+06	1.93959e+06	1.75731e+06	2.79937e+06	2.00418e+06				2.41951e+06	2.18695e+06
tr|A0A2X4TXG3|A0A2X4TXG3_SALER	1.63329e+06	1.66955e+06	2.0276e+06	2.75931e+06	1.53727e+06	2.25576e+06				1.77681e+06	2.18412e+06
Q14011|CIRBP_HUMAN	4.66284e+06	4.06065e+06	2.04153e+06	1.78712e+06	2.75991e+06	1.98771e+06				3.58834e+06	2.17825e+06
tr|A0A2X4WI88|A0A2X4WI88_SALER	1.99558e+06	1.98716e+06	1.79689e+06	1.7549e+06	2.48058e+06	2.28382e+06				1.92654e+06	2.1731e+06
P63244|RACK1_HUMAN	3.93501e+06	2.56781e+06	2.98698e+06	2.09093e+06	1.85368e+06	2.57091e+06				3.16327e+06	2.17184e+06
P14543-2|NID1_HUMAN;P14543|NID1_HUMAN	4.53629e+06	3.31032e+06	3.08137e+06	2.55488e+06	2.1285e+06	1.81772e+06				3.64266e+06	2.16703e+06
P20674|COX5A_HUMAN	4.08307e+06	3.29511e+06	4.19088e+06	2.09095e+06	1.60892e+06	2.79463e+06				3.85635e+06	2.16483e+06
O43736|ITM2A_HUMAN	2.32413e+06	2.22303e+06	3.14933e+06	1.9957e+06	1.99544e+06	2.47866e+06				2.56549e+06	2.1566e+06
P63173|RL38_HUMAN;tr|J3KT73|J3KT73_HUMAN;tr|J3QL01|J3QL01_HUMAN	1.71203e+06	2.14033e+06	1.71074e+06	2.13969e+06	2.43201e+06	1.88785e+06				1.85437e+06	2.15318e+06
tr|A0A2X4TZK8|A0A2X4TZK8_SALER	5.04418e+06	4.84236e+06	1.74453e+06	1.86454e+06	3.15545e+06	1.43166e+06				3.87702e+06	2.15055e+06
Q96RP9|EFGM_HUMAN	1.59624e+06	1.2545e+06	1.74963e+06	1.82226e+06	2.23602e+06	2.37263e+06				1.53346e+06	2.14364e+06
Q9HCN8|SDF2L_HUMAN	4.20106e+06	3.40038e+06	3.21827e+06	2.07552e+06	2.22397e+06	2.09904e+06				3.60657e+06	2.13284e+06
Q15067-2|ACOX1_HUMAN	3.14213e+06	2.30691e+06	2.91289e+06	2.36832e+06	1.792e+06	2.21383e+06				2.78731e+06	2.12472e+06
P15289|ARSA_HUMAN;tr|A0A0C4DFZ2|A0A0C4DFZ2_HUMAN	2.15192e+06	999750	2.17123e+06	2.1729e+06	2.05111e+06	2.1432e+06				1.7743e+06	2.1224e+06
tr|A0A182DWF2|A0A182DWF2_HUMAN;tr|A0A182DWF3|A0A182DWF3_HUMAN	2.92024e+06	2.10029e+06	2.72141e+06	2.30515e+06	2.01167e+06	2.04641e+06				2.58065e+06	2.12108e+06
Q16762|THTR_HUMAN	1.9514e+06	1.24946e+06	1.91855e+06	2.00147e+06	1.87344e+06	2.42145e+06				1.70647e+06	2.09879e+06
P22033|MUTA_HUMAN	2.83046e+06	1.92965e+06	2.22933e+06	1.98641e+06	1.92041e+06	2.38663e+06				2.32981e+06	2.09782e+06
O43390-2|HNRPR_HUMAN	4.27801e+06	4.53025e+06	1.48628e+06	1.74016e+06	3.22171e+06	1.33035e+06				3.43151e+06	2.09741e+06
O43169|CYB5B_HUMAN;tr|H3BUX2|H3BUX2_HUMAN;tr|J3KNF8|J3KNF8_HUMAN	3.67428e+06	2.7241e+06	3.58123e+06	1.88049e+06	2.02359e+06	2.38763e+06				3.32654e+06	2.09724e+06
P27105|STOM_HUMAN	1.78919e+06	1.70305e+06	2.26592e+06	2.30715e+06	1.61049e+06	2.3665e+06				1.91939e+06	2.09471e+06
Q9UMS0-3|NFU1_HUMAN;Q9UMS0|NFU1_HUMAN	3.2873e+06	2.21916e+06	2.2391e+06	1.90149e+06	2.10423e+06	2.25054e+06				2.58185e+06	2.08542e+06
Q02878|RL6_HUMAN	2.63019e+06	3.66501e+06	2.9861e+06	1.82071e+06	2.37313e+06	2.05375e+06				3.09377e+06	2.08253e+06
P08754|GNAI3_HUMAN	2.28532e+06	2.65114e+06	2.33491e+06	2.67629e+06	1.52293e+06	2.00456e+06				2.42379e+06	2.06793e+06
tr|A0A2X4U3T6|A0A2X4U3T6_SALER	636257	611916	728919	966948	2.85192e+06	2.37485e+06				659031	2.06457e+06
P02768|ALBU_HUMAN;tr|A0A0C4DGB6|A0A0C4DGB6_HUMAN	1.22802e+06	2.08633e+06	3.09837e+06	1.8459e+06	1.95031e+06	2.39408e+06				2.13757e+06	2.06343e+06
P62888|RL30_HUMAN;tr|E5RI99|E5RI99_HUMAN	650963	3.13184e+06	4.05168e+06	2.09003e+06	1.9805e+06	2.11817e+06				2.6115e+06	2.0629e+06
Q92621|NU205_HUMAN	2.54931e+06	2.57793e+06	1.45282e+06	1.20595e+06	2.7529e+06	2.20896e+06				2.19335e+06	2.05594e+06
Q01844-3|EWS_HUMAN;Q01844-5|EWS_HUMAN	4.14197e+06	3.07684e+06	2.04228e+06	2.13603e+06	2.13263e+06	1.89417e+06				3.08703e+06	2.05427e+06
Q99497|PARK7_HUMAN	3.37042e+06	2.35804e+06	2.9136e+06	2.06253e+06	1.90218e+06	2.18177e+06				2.88069e+06	2.04883e+06
tr|A0A2X4WW13|A0A2X4WW13_SALER	3.23849e+06	1.86778e+06	1.06158e+06	1.31629e+06	2.97955e+06	1.84927e+06				2.05595e+06	2.04837e+06
O14828|SCAM3_HUMAN	2.90374e+06	2.19616e+06	4.37269e+06	2.17787e+06	1.84368e+06	2.11551e+06				3.15753e+06	2.04569e+06
P56945-2|BCAR1_HUMAN;P56945-5|BCAR1_HUMAN;P56945-6|BCAR1_HUMAN;P56945-7|BCAR1_HUMAN;P56945-8|BCAR1_HUMAN;P56945|BCAR1_HUMAN	4.78213e+06	3.0234e+06	2.76987e+06	2.2427e+06	2.22713e+06	1.64969e+06				3.52513e+06	2.03984e+06
Q6P587|FAHD1_HUMAN	1.43563e+06	1.94927e+06	2.42753e+06	1.7205e+06	1.97675e+06	2.41135e+06				1.93748e+06	2.0362e+06
Q10567-2|AP1B1_HUMAN;Q10567-3|AP1B1_HUMAN;Q10567|AP1B1_HUMAN	2.94416e+06	1.96957e+06	2.44581e+06	2.17711e+06	1.85056e+06	2.07334e+06				2.45318e+06	2.03367e+06
O43615|TIM44_HUMAN	5.09021e+06	2.85925e+06	3.36976e+06	2.1941e+06	1.85836e+06	2.02466e+06				3.77308e+06	2.02571e+06
P62318-2|SMD3_HUMAN;P62318|SMD3_HUMAN	8.36003e+06	7.30844e+06	1.82405e+06	1.72227e+06	2.86588e+06	1.47112e+06				5.83084e+06	2.01976e+06
Q16777|H2A2C_HUMAN;Q6FI13|H2A2A_HUMAN	2.58432e+06	2.64157e+06	1.83725e+06	1.58906e+06	3.03349e+06	1.411e+06				2.35438e+06	2.01118e+06
Q99470|SDF2_HUMAN	2.10981e+06	1.52431e+06	2.52374e+06	1.73082e+06	2.09165e+06	2.20338e+06				2.05262e+06	2.00861e+06
P49189|AL9A1_HUMAN	3.32988e+06	2.5381e+06	2.22502e+06	1.98789e+06	1.94581e+06	2.08807e+06				2.69767e+06	2.00726e+06
P36578|RL4_HUMAN	4.47711e+06	4.0111e+06	3.71926e+06	2.30025e+06	2.25917e+06	1.44295e+06				4.06916e+06	2.00079e+06
P48431|SOX2_HUMAN	673025	1.96535e+06	1.23327e+06	1.33391e+06	3.12837e+06	1.51788e+06				1.29055e+06	1.99338e+06
tr|A0A2X4WS45|A0A2X4WS45_SALER	3.55348e+06	2.28023e+06	3.00282e+06	2.02419e+06	2.21443e+06	1.7413e+06				2.94551e+06	1.99331e+06
O60884|DNJA2_HUMAN	3.64549e+06	1.77057e+06	2.89118e+06	2.19352e+06	1.99688e+06	1.78952e+06				2.76908e+06	1.9933e+06
Q15365|PCBP1_HUMAN	2.23003e+06	3.89827e+06	2.32982e+06	2.06448e+06	2.30387e+06	1.61148e+06				2.81937e+06	1.99328e+06
tr|A0A2X4W6M0|A0A2X4W6M0_SALER	1.31406e+06	1.32552e+06	1.15656e+06	1.39226e+06	2.68423e+06	1.87098e+06				1.26538e+06	1.98249e+06
P62424|RL7A_HUMAN	4.92306e+06	1.45747e+06	3.92027e+06	2.05456e+06	1.85993e+06	2.00965e+06				3.4336e+06	1.97471e+06
Q9Y5B9|SP16H_HUMAN	3.82718e+06	3.37804e+06	2.64506e+06	1.97237e+06	2.34857e+06	1.59144e+06				3.28343e+06	1.97079e+06
P28838-2|AMPL_HUMAN;P28838|AMPL_HUMAN	1.87876e+06	1.34349e+06	2.70805e+06	1.92128e+06	1.88614e+06	2.08494e+06				1.97676e+06	1.96412e+06
O76031|CLPX_HUMAN	4.78973e+06	2.1495e+06	3.06153e+06	1.87263e+06	1.93101e+06	2.08679e+06				3.33358e+06	1.96348e+06
Q93009-3|UBP7_HUMAN	3.19542e+06	5.08693e+06	1.49332e+06	1.80668e+06	2.67838e+06	1.39791e+06				3.25856e+06	1.96099e+06
P60842|IF4A1_HUMAN	2.07325e+06	3.85525e+06	5.23716e+06	1.60947e+06	2.53212e+06	1.73295e+06				3.72189e+06	1.95818e+06
Q9BXY0|MAK16_HUMAN	2.20671e+06	2.26294e+06	1.74606e+06	1.80553e+06	2.23141e+06	1.8268e+06				2.0719e+06	1.95458e+06
Q96QK1|VPS35_HUMAN	1.50777e+06	1.11675e+06	2.5322e+06	2.23734e+06	1.91232e+06	1.65583e+06				1.71891e+06	1.93516e+06
O75643|U520_HUMAN	4.10664e+06	5.13927e+06	2.45873e+06	1.88855e+06	2.41092e+06	1.48403e+06				3.90155e+06	1.92783e+06
P34059|GALNS_HUMAN	2.02789e+06	1.79211e+06	1.48372e+06	2.16236e+06	1.86586e+06	1.75517e+06				1.7679e+06	1.9278e+06
P02792|FRIL_HUMAN	1.33264e+06	1.31829e+06	6.03178e+06	2.43613e+06	1.53091e+06	1.80989e+06				2.89424e+06	1.92564e+06
Q14690|RRP5_HUMAN	4.27313e+06	5.5978e+06	1.84845e+06	1.72498e+06	2.09945e+06	1.89245e+06				3.90646e+06	1.90563e+06
Q9UBL6-2|CPNE7_HUMAN;Q9UBL6|CPNE7_HUMAN	1.95171e+06	1.91465e+06	1.94928e+06	1.23159e+06	1.59201e+06	2.8791e+06				1.93855e+06	1.9009e+06
Q96DB5-2|RMD1_HUMAN;Q96DB5-3|RMD1_HUMAN;Q96DB5|RMD1_HUMAN;tr|E5RH53|E5RH53_HUMAN	1.62902e+06	1.86545e+06	1.42879e+06	1.25867e+06	2.44072e+06	2.00194e+06				1.64109e+06	1.90044e+06
Q9Y2X3|NOP58_HUMAN	3.27877e+06	3.17695e+06	1.87444e+06	2.01029e+06	2.22091e+06	1.46585e+06				2.77672e+06	1.89902e+06
Q96AB3|ISOC2_HUMAN;Q96AB3-2|ISOC2_HUMAN	2.51884e+06	2.05442e+06	2.79321e+06	2.12139e+06	1.33887e+06	2.21639e+06				2.45549e+06	1.89222e+06
P19367-2|HXK1_HUMAN;P19367-3|HXK1_HUMAN;P19367-4|HXK1_HUMAN;P19367|HXK1_HUMAN	4.03433e+06	1.95387e+06	3.08207e+06	1.86702e+06	1.62183e+06	2.18233e+06				3.02343e+06	1.89039e+06
O00505|IMA4_HUMAN	2.44667e+06	2.25498e+06	2.90206e+06	1.90737e+06	1.76534e+06	1.98367e+06				2.53457e+06	1.88546e+06
O00567|NOP56_HUMAN	4.19527e+06	4.24436e+06	1.63524e+06	1.78175e+06	2.56318e+06	1.29846e+06				3.35829e+06	1.88113e+06
O00148|DX39A_HUMAN	3.32157e+06	2.79253e+06	1.2409e+06	1.66871e+06	2.82262e+06	1.12406e+06				2.45167e+06	1.8718e+06
P16435|NCPR_HUMAN	2.44143e+06	2.19413e+06	3.08583e+06	1.65823e+06	1.91156e+06	2.03772e+06				2.5738e+06	1.86917e+06
Q99805|TM9S2_HUMAN	3.0551e+06	2.22235e+06	2.75725e+06	1.37732e+06	2.0013e+06	2.22672e+06				2.67823e+06	1.86845e+06
P06312|KV401_HUMAN	1.88768e+06	1.43168e+06	1.26524e+06	1.08811e+06	2.22815e+06	2.26589e+06				1.5282e+06	1.86072e+06
Q9BQE3|TBA1C_HUMAN;tr|F5H5D3|F5H5D3_HUMAN	3.04993e+06	1.94056e+06	3.06651e+06	2.0664e+06	1.63073e+06	1.87362e+06				2.68567e+06	1.85692e+06
P49458|SRP09_HUMAN	3.42079e+06	3.33884e+06	3.09594e+06	1.8912e+06	1.46569e+06	2.2001e+06				3.28519e+06	1.85233e+06
Q9BXW7|HDHD5_HUMAN	2.685e+06	1.67919e+06	2.32841e+06	1.92551e+06	1.66555e+06	1.9623e+06				2.23087e+06	1.85112e+06
Q13332-2|PTPRS_HUMAN;Q13332-3|PTPRS_HUMAN;Q13332-4|PTPRS_HUMAN;Q13332-6|PTPRS_HUMAN;Q13332|PTPRS_HUMAN	1.07302e+06	1.54285e+06	1.93279e+06	1.88568e+06	1.82771e+06	1.81646e+06				1.51622e+06	1.84328e+06
P43897-2|EFTS_HUMAN;P43897|EFTS_HUMAN	2.21441e+06	1.22202e+06	1.68943e+06	1.44917e+06	1.499e+06	2.56607e+06				1.70862e+06	1.83808e+06
Q9UKM9|RALY_HUMAN	5.05214e+06	5.0762e+06	1.14081e+06	1.62734e+06	2.54483e+06	1.34051e+06				3.75638e+06	1.83756e+06
Q13435|SF3B2_HUMAN	4.35908e+06	3.92986e+06	1.62967e+06	1.4965e+06	2.72059e+06	1.28664e+06				3.3062e+06	1.83458e+06
Q12907|LMAN2_HUMAN;tr|D6RBV2|D6RBV2_HUMAN	3.75962e+06	2.51659e+06	2.75506e+06	1.62638e+06	1.92886e+06	1.93809e+06				3.01043e+06	1.83111e+06
P36873-2|PP1G_HUMAN;P36873|PP1G_HUMAN;tr|F8VYE8|F8VYE8_HUMAN	2.95159e+06	2.66316e+06	1.75651e+06	1.97732e+06	2.07988e+06	1.42098e+06				2.45709e+06	1.82606e+06
P39656-3|OST48_HUMAN;P39656|OST48_HUMAN;tr|A0A0C4DGS1|A0A0C4DGS1_HUMAN	3.5768e+06	2.79501e+06	2.67417e+06	1.62734e+06	1.82707e+06	1.99755e+06				3.01533e+06	1.81732e+06
P26440-2|IVD_HUMAN;P26440|IVD_HUMAN;tr|A0A0A0MT83|A0A0A0MT83_HUMAN	2.90232e+06	1.66068e+06	2.77231e+06	1.93379e+06	2.26879e+06	1.22511e+06				2.4451e+06	1.80923e+06
O75323|NIPS2_HUMAN	2.52213e+06	1.48246e+06	1.97583e+06	1.69276e+06	1.71812e+06	2.00165e+06				1.99348e+06	1.80417e+06
Q9NSE4|SYIM_HUMAN	4.28309e+06	2.52925e+06	2.42711e+06	1.78088e+06	1.64635e+06	1.93626e+06				3.07982e+06	1.78783e+06
tr|A0A2X4WIK0|A0A2X4WIK0_SALER	1.63159e+06	2.28146e+06	2.24949e+06	1.81782e+06	1.74658e+06	1.79749e+06				2.05418e+06	1.7873e+06
P13861-2|KAP2_HUMAN;P13861|KAP2_HUMAN	1.34008e+06	1.79742e+06	2.37386e+06	2.05186e+06	1.43955e+06	1.86769e+06				1.83712e+06	1.78636e+06
P82663|RT25_HUMAN	2.53411e+06	1.75682e+06	1.83763e+06	1.77775e+06	1.80721e+06	1.7719e+06				2.04286e+06	1.78562e+06
P19388|RPAB1_HUMAN;tr|A0A0A0MQR7|A0A0A0MQR7_HUMAN	1.90945e+06	1.79908e+06	1.74256e+06	1.78601e+06	1.93032e+06	1.61825e+06				1.81703e+06	1.7782e+06
Q96DI7|SNR40_HUMAN	3.49603e+06	3.96595e+06	1.63852e+06	1.51345e+06	2.5782e+06	1.23415e+06				3.0335e+06	1.77526e+06
P82970|HMGN5_HUMAN	3.25549e+06	2.89512e+06	2.5462e+06	2.16048e+06	2.01801e+06	1.10713e+06				2.89894e+06	1.76187e+06
Q9BQQ3|GORS1_HUMAN	2.18961e+06	1.91535e+06	2.10683e+06	1.69542e+06	1.77389e+06	1.80829e+06				2.0706e+06	1.7592e+06
P62873-2|GBB1_HUMAN;P62873|GBB1_HUMAN	2.07951e+06	677673	2.11781e+06	2.26314e+06	1.26175e+06	1.74283e+06				1.625e+06	1.75591e+06
tr|A0A2X4WUJ4|A0A2X4WUJ4_SALER	2.27881e+06	2.18267e+06	1.48281e+06	1.56768e+06	1.67216e+06	2.02071e+06				1.98143e+06	1.75351e+06
P61106|RAB14_HUMAN	3.41928e+06	2.34996e+06	3.14182e+06	1.97016e+06	1.4557e+06	1.83456e+06				2.97035e+06	1.75347e+06
P14209|CD99_HUMAN	2.08375e+06	1.52889e+06	1.90195e+06	2.49807e+06	1.21956e+06	1.53515e+06				1.8382e+06	1.75093e+06
Q9GZM5|YIPF3_HUMAN;tr|D6RFI3|D6RFI3_HUMAN;tr|D6RGY8|D6RGY8_HUMAN;tr|E7EQR8|E7EQR8_HUMAN	4.22873e+06	2.26752e+06	3.42698e+06	1.62164e+06	1.86659e+06	1.73946e+06				3.30774e+06	1.74256e+06
tr|A0A2X4TBR6|A0A2X4TBR6_SALER	1.10457e+06	3.53281e+06	1.44991e+06	2.76336e+06	1.12062e+06	1.34267e+06				2.0291e+06	1.74221e+06
Q4VC31|CCD58_HUMAN;tr|C9JQ41|C9JQ41_HUMAN	1.4022e+06	1.15022e+06	1.92082e+06	1.81742e+06	1.47183e+06	1.93076e+06				1.49108e+06	1.74e+06
P11586|C1TC_HUMAN;tr|F5H2F4|F5H2F4_HUMAN	3.26101e+06	2.14026e+06	2.47926e+06	1.61323e+06	1.53032e+06	2.05898e+06				2.62684e+06	1.73418e+06
tr|A0A2X4TEK5|A0A2X4TEK5_SALER	1.73216e+06	1.60564e+06	2.00756e+06	2.25046e+06	1.39313e+06	1.54589e+06				1.78179e+06	1.72983e+06
Q9UMX5|NENF_HUMAN	1.39265e+06	2.45799e+06	3.23874e+06	1.56822e+06	1.80265e+06	1.80306e+06				2.36312e+06	1.72464e+06
P20340|RAB6A_HUMAN	2.31261e+06	2.26763e+06	2.99587e+06	1.95936e+06	1.18201e+06	2.00126e+06				2.52537e+06	1.71421e+06
P05023-4|AT1A1_HUMAN;P05023|AT1A1_HUMAN	2.63247e+06	2.37159e+06	2.48288e+06	2.04337e+06	1.37927e+06	1.7076e+06				2.49564e+06	1.71008e+06
P51991-2|ROA3_HUMAN	3.03001e+06	2.98847e+06	1.11201e+06	1.38156e+06	2.63952e+06	1.10619e+06				2.37683e+06	1.70909e+06
P60228|EIF3E_HUMAN	1.34968e+06	1.3693e+06	2.26177e+06	1.29939e+06	2.13856e+06	1.68749e+06				1.66025e+06	1.70848e+06
Q9NUJ1|ABHDA_HUMAN	294340	1.65779e+06	1.27444e+06	1.65735e+06	1.56211e+06	1.90133e+06				1.07552e+06	1.70693e+06
tr|A0A2X4TYU1|A0A2X4TYU1_SALER	756373	147867	271464	1.05371e+06	1.97139e+06	2.06474e+06				391902	1.69661e+06
P08962-2|CD63_HUMAN;P08962-3|CD63_HUMAN;P08962|CD63_HUMAN;tr|F8VNT9|F8VNT9_HUMAN;tr|F8VV56|F8VV56_HUMAN;tr|F8VWK8|F8VWK8_HUMAN;tr|F8W022|F8W022_HUMAN	2.13849e+06	1.93871e+06	2.12265e+06	1.87643e+06	1.46447e+06	1.6949e+06				2.06662e+06	1.6786e+06
O00410-3|IPO5_HUMAN;O00410|IPO5_HUMAN	3.77045e+06	2.39767e+06	1.56417e+06	1.30333e+06	1.62401e+06	2.06918e+06				2.57743e+06	1.6655e+06
Q9Y230|RUVB2_HUMAN	2.43819e+06	1.74405e+06	1.08757e+06	1.46508e+06	2.10084e+06	1.40133e+06				1.7566e+06	1.65575e+06
P19022-2|CADH2_HUMAN;P19022|CADH2_HUMAN	1.70772e+06	1.84464e+06	1.8995e+06	1.66621e+06	1.7046e+06	1.57948e+06				1.81729e+06	1.6501e+06
P10412|H14_HUMAN	2.54046e+06	2.88142e+06	1.70252e+06	1.64236e+06	1.92878e+06	1.36846e+06				2.3748e+06	1.64653e+06
Q86TS9-3|RM52_HUMAN;Q86TS9|RM52_HUMAN	2.55701e+06	1.72528e+06	1.81144e+06	1.62951e+06	1.42548e+06	1.87875e+06				2.03124e+06	1.64458e+06
Q9NYF8-2|BCLF1_HUMAN	3.50143e+06	2.99697e+06	1.22661e+06	1.26625e+06	2.48939e+06	1.16879e+06				2.575e+06	1.64148e+06
Q5BKZ1|ZN326_HUMAN	1.86484e+06	3.26617e+06	1.14856e+06	1.34372e+06	2.50821e+06	1.04283e+06				2.09319e+06	1.63159e+06
P62937|PPIA_HUMAN	1.9885e+06	2.28629e+06	1.87778e+06	1.99606e+06	1.73608e+06	1.16177e+06				2.05086e+06	1.6313e+06
Q14839-2|CHD4_HUMAN;Q14839|CHD4_HUMAN;tr|A0A0C4DGG9|A0A0C4DGG9_HUMAN;tr|F5GWX5|F5GWX5_HUMAN	3.98359e+06	3.23375e+06	1.37973e+06	1.56116e+06	2.15216e+06	1.1798e+06				2.86569e+06	1.63104e+06
P10606|COX5B_HUMAN	2.07451e+06	1.89874e+06	1.84774e+06	1.44456e+06	1.53824e+06	1.87403e+06				1.94033e+06	1.61894e+06
Q15287-2|RNPS1_HUMAN;Q15287-3|RNPS1_HUMAN;Q15287|RNPS1_HUMAN;tr|H3BMM9|H3BMM9_HUMAN;tr|H3BTC0|H3BTC0_HUMAN;tr|H3BV80|H3BV80_HUMAN	3.12623e+06	4.2498e+06	1.39831e+06	1.38041e+06	2.5363e+06	934445				2.92478e+06	1.61705e+06
P37108|SRP14_HUMAN	2.39831e+06	3.02796e+06	2.5452e+06	1.61323e+06	1.50163e+06	1.71955e+06				2.65716e+06	1.61147e+06
P15880|RS2_HUMAN	4.52786e+06	2.76798e+06	3.23964e+06	1.76722e+06	1.39967e+06	1.66188e+06				3.51183e+06	1.60959e+06
P08758|ANXA5_HUMAN	2.88302e+06	2.50572e+06	1.66348e+06	957718	998443	2.87214e+06				2.35074e+06	1.60943e+06
Q9Y250|LZTS1_HUMAN	3.21265e+06	2.4928e+06	2.75278e+06	1.63931e+06	1.57838e+06	1.60703e+06				2.81941e+06	1.60824e+06
P12694|ODBA_HUMAN;Q9Y4A5-2|TRRAP_HUMAN;Q9Y4A5|TRRAP_HUMAN	2.03792e+06	1.2084e+06	1.93811e+06	1.6157e+06	1.50625e+06	1.69532e+06				1.72814e+06	1.60576e+06
Q96EP5-2|DAZP1_HUMAN;Q96EP5|DAZP1_HUMAN;tr|K7EK33|K7EK33_HUMAN;tr|K7EQ02|K7EQ02_HUMAN;tr|K7EQ55|K7EQ55_HUMAN	3.58142e+06	3.52719e+06	1.29185e+06	1.4685e+06	2.27251e+06	1.03231e+06				2.80016e+06	1.5911e+06
Q9H3N1|TMX1_HUMAN	1.95773e+06	2.10145e+06	2.95853e+06	1.74363e+06	1.3141e+06	1.69243e+06				2.33924e+06	1.58339e+06
P25398|RS12_HUMAN	3.27924e+06	2.0559e+06	1.97306e+06	1.5495e+06	1.65647e+06	1.53588e+06				2.43607e+06	1.58062e+06
tr|A0A2X4WFB7|A0A2X4WFB7_SALER	3.78199e+06	2.97716e+06	3.0378e+06	1.50366e+06	1.33633e+06	1.88395e+06				3.26565e+06	1.57465e+06
P18124|RL7_HUMAN;tr|A8MUD9|A8MUD9_HUMAN	2.61887e+06	2.73905e+06	2.84889e+06	1.4439e+06	1.77038e+06	1.49782e+06				2.73561e+06	1.5707e+06
P0C0S5|H2AZ_HUMAN;Q71UI9|H2AV_HUMAN	2.05444e+06	2.0596e+06	1.59581e+06	1.36112e+06	2.13651e+06	1.20994e+06				1.90328e+06	1.56919e+06
P41250|GARS_HUMAN	2.17326e+06	1.51571e+06	2.77525e+06	1.937e+06	1.54258e+06	1.21837e+06				2.15474e+06	1.56598e+06
Q9NYU2-2|UGGG1_HUMAN;Q9NYU2|UGGG1_HUMAN	1.75522e+06	2.39702e+06	2.43405e+06	1.68274e+06	1.52727e+06	1.47426e+06				2.19543e+06	1.56142e+06
P32119|PRDX2_HUMAN	2.18876e+06	1.76574e+06	1.81978e+06	1.7574e+06	1.37598e+06	1.54754e+06				1.92476e+06	1.56031e+06
Q07065|CKAP4_HUMAN	1.82497e+06	2.02209e+06	2.7698e+06	1.51194e+06	1.35321e+06	1.786e+06				2.20562e+06	1.55038e+06
P47985|UCRI_HUMAN	3.2926e+06	1.70585e+06	2.59737e+06	1.48369e+06	1.57869e+06	1.56985e+06				2.53194e+06	1.54408e+06
P36542|ATPG_HUMAN	3.78018e+06	2.9997e+06	2.20424e+06	1.40038e+06	1.35376e+06	1.86522e+06				2.99471e+06	1.53979e+06
P18621-3|RL17_HUMAN;P18621|RL17_HUMAN;tr|A0A087WXM6|A0A087WXM6_HUMAN;tr|A0A0A6YYL6|A0A0A6YYL6_HUMAN;tr|J3KRX5|J3KRX5_HUMAN;tr|J3QQT2|J3QQT2_HUMAN	1.22302e+06	1.28773e+06	1.16157e+06	858749	1.94284e+06	1.81568e+06				1.2241e+06	1.53909e+06
Q06033-2|ITIH3_HUMAN;Q06033|ITIH3_HUMAN	182301	1.3524e+06	1.91855e+06	1.08778e+06	1.70741e+06	1.81205e+06				1.15108e+06	1.53575e+06
Q15836|VAMP3_HUMAN	1.04115e+06	2.27089e+06	3.07457e+06	1.65168e+06	1.08116e+06	1.87008e+06				2.12887e+06	1.53431e+06
P13674|P4HA1_HUMAN	9.4733e+06	7.94386e+06	2.27976e+06	1.46521e+06	1.72659e+06	1.41095e+06				6.56564e+06	1.53425e+06
Q9Y281-3|COF2_HUMAN;Q9Y281|COF2_HUMAN	477887	1.33379e+06	1.38081e+06	1.70928e+06	1.57239e+06	1.30942e+06				1.06416e+06	1.53036e+06
Q5TC12|ATPF1_HUMAN;tr|I3L448|I3L448_HUMAN	2.66922e+06	1.89495e+06	1.84755e+06	1.29297e+06	1.53834e+06	1.7449e+06				2.13724e+06	1.5254e+06
Q15393|SF3B3_HUMAN	1.38475e+06	2.07592e+06	1.88814e+06	1.3682e+06	1.85374e+06	1.35028e+06				1.78293e+06	1.52407e+06
Q96AY3|FKB10_HUMAN	2.3539e+06	1.82252e+06	1.49169e+06	1.37385e+06	1.64035e+06	1.5457e+06				1.88937e+06	1.51997e+06
P31689|DNJA1_HUMAN	2.47277e+06	2.06459e+06	2.64484e+06	1.90218e+06	1.5848e+06	1.06743e+06				2.39407e+06	1.51813e+06
Q12874|SF3A3_HUMAN	2.54408e+06	3.09717e+06	1.06418e+06	1.11412e+06	2.54168e+06	896926				2.23514e+06	1.51758e+06
P22061-2|PIMT_HUMAN;P22061|PIMT_HUMAN;tr|A0A0A0MRJ6|A0A0A0MRJ6_HUMAN;tr|H7BY58|H7BY58_HUMAN	1.72245e+06	1.54986e+06	1.83554e+06	1.24115e+06	1.6138e+06	1.69608e+06				1.70262e+06	1.51701e+06
P62906|RL10A_HUMAN	1.92876e+06	1.71306e+06	2.56134e+06	1.22231e+06	1.42545e+06	1.90037e+06				2.06772e+06	1.51604e+06
tr|A0A2X4VZL2|A0A2X4VZL2_SALER	2.6085e+06	1.54735e+06	1.65047e+06	2.11243e+06	1.72374e+06	693347				1.93544e+06	1.50984e+06
Q9NQC3-2|RTN4_HUMAN	2.53106e+06	2.17383e+06	3.55041e+06	1.58217e+06	1.25484e+06	1.69191e+06				2.75177e+06	1.50964e+06
P63010-2|AP2B1_HUMAN;P63010|AP2B1_HUMAN;tr|A0A087X253|A0A087X253_HUMAN	1.98543e+06	1.44162e+06	1.8953e+06	1.90629e+06	1.14662e+06	1.47248e+06				1.77411e+06	1.50846e+06
Q9BSH4|TACO1_HUMAN	2.01467e+06	994889	2.28322e+06	1.33211e+06	1.63501e+06	1.54831e+06				1.76426e+06	1.50514e+06
Q15637-2|SF01_HUMAN;Q15637-6|SF01_HUMAN	3.30672e+06	3.23661e+06	1.59779e+06	1.30584e+06	2.18879e+06	1.00664e+06				2.71371e+06	1.50042e+06
O75531|BAF_HUMAN	4.03351e+06	3.74032e+06	2.56682e+06	1.98261e+06	1.2366e+06	1.26343e+06				3.44688e+06	1.49421e+06
tr|A0A2X4WF98|A0A2X4WF98_SALER	2.47026e+06	1.53582e+06	1.65617e+06	1.56499e+06	1.46521e+06	1.44614e+06				1.88742e+06	1.49211e+06
Q16864-2|VATF_HUMAN;Q16864|VATF_HUMAN	1.90013e+06	1.96673e+06	1.49864e+06	1.93876e+06	790480	1.72714e+06				1.7885e+06	1.48546e+06
P08621|RU17_HUMAN	3.40615e+06	3.05835e+06	1.13689e+06	1.24238e+06	2.34455e+06	860853				2.5338e+06	1.4826e+06
O60220|TIM8A_HUMAN	1.70842e+06	1.27214e+06	1.80929e+06	1.57764e+06	710829	2.15156e+06				1.59662e+06	1.48001e+06
Q92879-2|CELF1_HUMAN;Q92879-3|CELF1_HUMAN;Q92879|CELF1_HUMAN;tr|G5EA30|G5EA30_HUMAN	2.42974e+06	2.39427e+06	1.24158e+06	1.11514e+06	2.11635e+06	1.20182e+06				2.02186e+06	1.47777e+06
O75208|COQ9_HUMAN	2.2516e+06	1.57339e+06	1.82014e+06	1.45593e+06	1.42272e+06	1.53954e+06				1.88171e+06	1.47273e+06
Q86UP2|KTN1_HUMAN	2.09366e+06	1.45933e+06	1.53732e+06	1.56232e+06	1.40019e+06	1.45389e+06				1.69677e+06	1.47213e+06
Q92947-2|GCDH_HUMAN;Q92947|GCDH_HUMAN	1.41373e+06	1.42527e+06	1.26613e+06	1.38493e+06	1.40083e+06	1.62275e+06				1.36838e+06	1.4695e+06
O60832|DKC1_HUMAN	2.72526e+06	2.49699e+06	1.38307e+06	1.43833e+06	2.01303e+06	950661				2.20177e+06	1.46734e+06
P09668|CATH_HUMAN;tr|A0A087X0D5|A0A087X0D5_HUMAN	1.70826e+06	1.42902e+06	1.87859e+06	1.54294e+06	1.48148e+06	1.36803e+06				1.67196e+06	1.46415e+06
Q96A35|RM24_HUMAN	441464	260521	707517	984713	1.77056e+06	1.62759e+06				469834	1.46095e+06
O75487-2|GPC4_HUMAN;O75487|GPC4_HUMAN	1.54951e+06	1.08184e+06	1.49244e+06	1.74571e+06	1.10926e+06	1.51172e+06				1.3746e+06	1.45557e+06
Q6NZY4|ZCHC8_HUMAN	2.47778e+06	1.1758e+06	1.1461e+06	1.30543e+06	1.48546e+06	1.5632e+06				1.59989e+06	1.45136e+06
O75475|PSIP1_HUMAN	1.93785e+06	2.00189e+06	885474	1.21051e+06	1.89645e+06	1.22021e+06				1.60841e+06	1.44239e+06
Q9BZI7-2|REN3B_HUMAN;Q9BZI7|REN3B_HUMAN;tr|A0A087WYC8|A0A087WYC8_HUMAN	2.47006e+06	1.86248e+06	2.98704e+06	1.47112e+06	1.25256e+06	1.59795e+06				2.43986e+06	1.44054e+06
Q92896-2|GSLG1_HUMAN;Q92896-3|GSLG1_HUMAN;Q92896|GSLG1_HUMAN;tr|H3BM42|H3BM42_HUMAN	2.22833e+06	1.82788e+06	2.30249e+06	1.65892e+06	1.27527e+06	1.37444e+06				2.11956e+06	1.43621e+06
P13639|EF2_HUMAN	2.42322e+06	1.86362e+06	1.85094e+06	1.4805e+06	1.22555e+06	1.5977e+06				2.04593e+06	1.43458e+06
P18754-2|RCC1_HUMAN;P18754|RCC1_HUMAN	2.23259e+06	2.73459e+06	2.37761e+06	1.53239e+06	1.77278e+06	996797				2.44826e+06	1.43399e+06
tr|A0A2X4TIT2|A0A2X4TIT2_SALER	3.6755e+06	3.28267e+06	2.75259e+06	1.9211e+06	1.63694e+06	702389				3.23692e+06	1.42014e+06
O76021|RL1D1_HUMAN	2.34473e+06	3.97392e+06	1.45187e+06	1.32429e+06	1.91874e+06	1.01333e+06				2.59017e+06	1.41879e+06
P05154|IPSP_HUMAN	412999	198781	2.18421e+06	1.35783e+06	1.20174e+06	1.69332e+06				931997	1.41763e+06
O95202|LETM1_HUMAN	2.74926e+06	1.71194e+06	2.15367e+06	1.65023e+06	856472	1.72607e+06				2.20496e+06	1.41092e+06
Q86Y82|STX12_HUMAN	2.02283e+06	1.96929e+06	1.80144e+06	1.49965e+06	1.2847e+06	1.42737e+06				1.93118e+06	1.40391e+06
P51398-2|RT29_HUMAN;P51398-3|RT29_HUMAN;P51398|RT29_HUMAN	1.35725e+06	1.89493e+06	2.48704e+06	1.3009e+06	1.29157e+06	1.61127e+06				1.91308e+06	1.40125e+06
Q4G0N4|NAKD2_HUMAN	1.46721e+06	3.21279e+06	5.42116e+06	1.3895e+06	1.40034e+06	1.40849e+06				3.36705e+06	1.39945e+06
tr|A0A2X4W072|A0A2X4W072_SALER	1.69113e+06	1.49848e+06	1.49887e+06	2.44239e+06	1.17231e+06	576854				1.56282e+06	1.39718e+06
Q86XR7-2|TCAM2_HUMAN;Q9Y3B3-2|TMED7_HUMAN;Q9Y3B3|TMED7_HUMAN;tr|A0A0A6YYA0|A0A0A6YYA0_HUMAN	1.50354e+06	1.26063e+06	1.41147e+06	1.23714e+06	1.41628e+06	1.51939e+06				1.39188e+06	1.39094e+06
O75940|SPF30_HUMAN	2.99206e+06	3.72234e+06	2.50073e+06	1.23398e+06	1.75908e+06	1.17694e+06				3.07171e+06	1.39e+06
P12532-2|KCRU_HUMAN;P12532|KCRU_HUMAN	1.87281e+06	1.2515e+06	1.50579e+06	1.75792e+06	1.18801e+06	1.21621e+06				1.54336e+06	1.38738e+06
Q92542-2|NICA_HUMAN;Q92542|NICA_HUMAN	1.41007e+06	851358	1.43482e+06	1.41349e+06	1.35714e+06	1.38699e+06				1.23208e+06	1.38587e+06
P07737|PROF1_HUMAN	1.14463e+06	1.73589e+06	1.84364e+06	1.7091e+06	1.12197e+06	1.3263e+06				1.57472e+06	1.38579e+06
P00441|SODC_HUMAN	353616	1.28521e+06	1.03003e+06	1.38888e+06	1.43476e+06	1.33282e+06				889618	1.38549e+06
Q32P28|P3H1_HUMAN;Q32P28-3|P3H1_HUMAN;Q32P28-4|P3H1_HUMAN	1.06559e+06	1.28831e+06	1.97297e+06	1.23997e+06	1.32047e+06	1.59329e+06				1.44229e+06	1.38458e+06
P48681|NEST_HUMAN	1.76801e+06	1.29814e+06	1.13617e+06	2.21525e+06	1.00442e+06	929663				1.40077e+06	1.38311e+06
P55769|NH2L1_HUMAN;tr|B1AHD1|B1AHD1_HUMAN	3.38e+06	3.60877e+06	1.51249e+06	1.66173e+06	1.47961e+06	1.00766e+06				2.83376e+06	1.383e+06
Q92520|FAM3C_HUMAN	1.957e+06	1.93732e+06	3.21448e+06	1.32291e+06	1.36508e+06	1.45054e+06				2.3696e+06	1.37951e+06
Q8NBJ4-2|GOLM1_HUMAN;Q8NBJ4|GOLM1_HUMAN	2.04534e+06	2.61136e+06	4.14037e+06	1.24403e+06	1.43875e+06	1.45203e+06				2.93236e+06	1.37827e+06
Q9NPJ3-2|ACO13_HUMAN;Q9NPJ3|ACO13_HUMAN	2.93497e+06	1.33485e+06	1.7565e+06	1.34687e+06	1.10552e+06	1.67093e+06				2.00877e+06	1.37444e+06
P34931|HS71L_HUMAN;tr|Q53FA3|Q53FA3_HUMAN	2.12144e+06	1.33802e+06	1.48018e+06	1.31245e+06	1.53999e+06	1.25825e+06				1.64655e+06	1.37023e+06
Q9H2U2-2|IPYR2_HUMAN;Q9H2U2-3|IPYR2_HUMAN;Q9H2U2|IPYR2_HUMAN	843584	1.63753e+06	1.89358e+06	1.1222e+06	1.36417e+06	1.62213e+06				1.45823e+06	1.3695e+06
P04792|HSPB1_HUMAN	1.64596e+06	2.14923e+06	1.78136e+06	1.44279e+06	1.05241e+06	1.60282e+06				1.85885e+06	1.36601e+06
Q1KMD3|HNRL2_HUMAN	2.78826e+06	2.50527e+06	736647	1.13512e+06	2.18653e+06	772840				2.01006e+06	1.36483e+06
Q96EY7|PTCD3_HUMAN	1.61907e+06	1.94654e+06	1.73937e+06	1.2572e+06	1.46055e+06	1.36778e+06				1.76833e+06	1.36184e+06
O60911|CATL2_HUMAN	2.31472e+06	1.47216e+06	1.87521e+06	1.58627e+06	1.25657e+06	1.24e+06				1.88736e+06	1.36095e+06
Q7L523|RRAGA_HUMAN	1.33666e+06	1.13187e+06	1.5198e+06	1.37041e+06	1.34941e+06	1.35925e+06				1.32944e+06	1.35969e+06
tr|A0A0D9SGE8|A0A0D9SGE8_HUMAN	1.80165e+06	2.00929e+06	2.08783e+06	1.21171e+06	1.42674e+06	1.43024e+06				1.96626e+06	1.35623e+06
Q9Y3Y2-3|CHTOP_HUMAN;Q9Y3Y2-4|CHTOP_HUMAN;Q9Y3Y2|CHTOP_HUMAN;tr|X6R700|X6R700_HUMAN	2.93582e+06	2.66743e+06	941967	997179	2.10828e+06	941828				2.18174e+06	1.3491e+06
Q9UKV3-5|ACINU_HUMAN;tr|S4R3H4|S4R3H4_HUMAN	2.5319e+06	2.97979e+06	964224	1.03952e+06	2.1583e+06	848433				2.15864e+06	1.34875e+06
Q9UN86-2|G3BP2_HUMAN;Q9UN86|G3BP2_HUMAN	1.64045e+06	2.15523e+06	1.94837e+06	1.28375e+06	1.30127e+06	1.4569e+06				1.91468e+06	1.34731e+06
P50402|EMD_HUMAN	2.16442e+06	2.37689e+06	1.88377e+06	1.32749e+06	1.38701e+06	1.32522e+06				2.1417e+06	1.34657e+06
O60784|TOM1_HUMAN	1.26404e+06	1.18014e+06	1.61321e+06	1.18126e+06	1.36924e+06	1.47853e+06				1.35247e+06	1.34301e+06
tr|A0A2X4TMW8|A0A2X4TMW8_SALER	2.09298e+06	1.53389e+06	1.47994e+06	867892	1.77815e+06	1.3791e+06				1.70227e+06	1.34171e+06
Q6PI48|SYDM_HUMAN	1.57242e+06	766391	3.2174e+06	1.11064e+06	978810	1.92568e+06				1.85207e+06	1.33838e+06
tr|A0A2X4WBY4|A0A2X4WBY4_SALER	2.02415e+06	2.02719e+06	1.23449e+06	1.12556e+06	1.32922e+06	1.55182e+06				1.76194e+06	1.33553e+06
P04075-2|ALDOA_HUMAN;P04075|ALDOA_HUMAN;tr|H3BQN4|H3BQN4_HUMAN;tr|J3KPS3|J3KPS3_HUMAN	2.0548e+06	1.20278e+06	1.27825e+06	1.5236e+06	1.22928e+06	1.25341e+06				1.51194e+06	1.33543e+06
Q5JRX3-2|PREP_HUMAN;Q5JRX3|PREP_HUMAN	1.52762e+06	902819	1.3496e+06	1.31211e+06	1.21841e+06	1.46961e+06				1.26002e+06	1.33338e+06
P40616-2|ARL1_HUMAN;P40616|ARL1_HUMAN	1.95617e+06	1.25712e+06	1.92809e+06	1.50754e+06	1.0163e+06	1.47603e+06				1.71379e+06	1.33329e+06
Q9NYF8-3|BCLF1_HUMAN	2.84273e+06	2.43316e+06	995853	1.02804e+06	2.02107e+06	948909				2.09058e+06	1.33267e+06
Q05519-2|SRS11_HUMAN;Q05519|SRS11_HUMAN;tr|Q5T760|Q5T760_HUMAN	1.13352e+06	1.39525e+06	1.02005e+06	1.14525e+06	1.64267e+06	1.1924e+06				1.18294e+06	1.32678e+06
Q99519|NEUR1_HUMAN;tr|E9PIF4|E9PIF4_HUMAN	1.22434e+06	1.289e+06	2.16184e+06	1.47233e+06	1.42747e+06	1.0422e+06				1.5584e+06	1.314e+06
P09110|THIK_HUMAN	1.75758e+06	999688	1.17767e+06	1.198e+06	1.24887e+06	1.48915e+06				1.31165e+06	1.31201e+06
P62913|RL11_HUMAN	2.66236e+06	2.04295e+06	1.5488e+06	1.38062e+06	1.3992e+06	1.14825e+06				2.0847e+06	1.30935e+06
P09496-2|CLCA_HUMAN;P09496-3|CLCA_HUMAN;P09496-4|CLCA_HUMAN;P09496|CLCA_HUMAN	1.46917e+06	766424	1.63114e+06	1.90335e+06	1.06773e+06	955100				1.28891e+06	1.30873e+06
P55209-2|NP1L1_HUMAN;P55209|NP1L1_HUMAN;tr|F5H4R6|F5H4R6_HUMAN;tr|F8VY35|F8VY35_HUMAN;tr|F8W0J6|F8W0J6_HUMAN;tr|H0YIV4|H0YIV4_HUMAN	2.71347e+06	1.97361e+06	2.00473e+06	1.45329e+06	1.23031e+06	1.24083e+06				2.2306e+06	1.30815e+06
Q14254|FLOT2_HUMAN;tr|E7EMK3|E7EMK3_HUMAN;tr|J3QLD9|J3QLD9_HUMAN	935243	756127	2.11523e+06	1.65117e+06	820966	1.45159e+06				1.26887e+06	1.30791e+06
P16615-2|AT2A2_HUMAN;P16615-3|AT2A2_HUMAN;P16615-5|AT2A2_HUMAN;P16615|AT2A2_HUMAN	2.47403e+06	1.70449e+06	2.25807e+06	1.19742e+06	1.20531e+06	1.52e+06				2.14553e+06	1.30758e+06
Q96HY6|DDRGK_HUMAN	2.4447e+06	2.68811e+06	2.21752e+06	1.06673e+06	1.44685e+06	1.4012e+06				2.45011e+06	1.30492e+06
O15126|SCAM1_HUMAN	1.17815e+06	1.20386e+06	1.90562e+06	1.40963e+06	1.11798e+06	1.38241e+06				1.42921e+06	1.30334e+06
Q8IXM3|RM41_HUMAN	2.87855e+06	1.60552e+06	2.61705e+06	1.05839e+06	1.22196e+06	1.62806e+06				2.36704e+06	1.3028e+06
Q15427|SF3B4_HUMAN	1.62109e+06	2.52323e+06	1.06281e+06	1.13591e+06	1.88067e+06	887495				1.73571e+06	1.30136e+06
P48047|ATPO_HUMAN;Q86UR5-7|RIMS1_HUMAN	2.12942e+06	1.75771e+06	2.34495e+06	1.26713e+06	1.04321e+06	1.58807e+06				2.07736e+06	1.29947e+06
P22307-7|NLTP_HUMAN;P22307-8|NLTP_HUMAN;P22307|NLTP_HUMAN	1.87849e+06	570530	1.66647e+06	1.44843e+06	1.03836e+06	1.40893e+06				1.37183e+06	1.29857e+06
tr|G5EA09|G5EA09_HUMAN	1.38404e+06	878518	1.45027e+06	1.49359e+06	1.08721e+06	1.3122e+06				1.23761e+06	1.29766e+06
P78371|TCPB_HUMAN	2.4937e+06	1.72587e+06	2.47887e+06	1.28742e+06	1.04847e+06	1.52746e+06				2.23281e+06	1.28778e+06
O00330-3|ODPX_HUMAN;O00330|ODPX_HUMAN	2.20529e+06	1.34542e+06	1.96622e+06	1.26829e+06	961629	1.6082e+06				1.83898e+06	1.27937e+06
Q9BQD3|KXDL1_HUMAN;tr|M0QX74|M0QX74_HUMAN;tr|M0QXN9|M0QXN9_HUMAN;tr|M0QXP3|M0QXP3_HUMAN;tr|M0QY77|M0QY77_HUMAN;tr|M0R0B4|M0R0B4_HUMAN;tr|M0R228|M0R228_HUMAN;tr|M0R2G3|M0R2G3_HUMAN	1.35743e+06	909450	2.19849e+06	1.41902e+06	1.25168e+06	1.15482e+06				1.48846e+06	1.27517e+06
Q13247-3|SRSF6_HUMAN;Q13247|SRSF6_HUMAN	3.03139e+06	2.82628e+06	1.02712e+06	1.05088e+06	2.05473e+06	691012				2.29493e+06	1.26554e+06
tr|J3KQE5|J3KQE5_HUMAN	585991	853377	761046	1.00157e+06	1.45878e+06	1.33e+06				733472	1.26345e+06
P00338-3|LDHA_HUMAN;P00338|LDHA_HUMAN	1.74911e+06	1.63798e+06	1.40904e+06	1.47883e+06	1.02358e+06	1.27695e+06				1.59871e+06	1.25979e+06
P11498|PYC_HUMAN	1.49391e+06	1.05018e+06	1065694	1.02156e+06	1.55924e+06	1.18914e+06				1.20326e+06	1.25665e+06
P35606-2|COPB2_HUMAN;P35606|COPB2_HUMAN	1.62511e+06	812216	983314	1.3388e+06	1.1638e+06	1.24789e+06				1.14021e+06	1.25017e+06
P27449|VATL_HUMAN	2.26462e+06	1.7474e+06	2.22411e+06	1.35985e+06	796318	1.59167e+06				2.07871e+06	1.24928e+06
tr|A0A2X4TK84|A0A2X4TK84_SALER	2.32519e+06	1.21445e+06	2.02435e+06	1.55588e+06	1.10815e+06	1.08075e+06				1.85466e+06	1.24826e+06
Q9BYC8|RM32_HUMAN	57777.3	1.74565e+06	2.27592e+06	1.14961e+06	1.08269e+06	1.49494e+06				1.35978e+06	1.24241e+06
P78347-2|GTF2I_HUMAN;P78347-3|GTF2I_HUMAN;P78347-4|GTF2I_HUMAN;P78347|GTF2I_HUMAN	1.62931e+06	1.49909e+06	1.45237e+06	1.61258e+06	1.10034e+06	1.01015e+06				1.52692e+06	1.24102e+06
Q9H3P7|GCP60_HUMAN	897930	974758	1.72589e+06	1.51602e+06	1.32594e+06	866129				1.19953e+06	1.23603e+06
Q08379|GOGA2_HUMAN	3.00399e+06	2.05593e+06	3.87869e+06	1.50233e+06	945976	1.24997e+06				2.97954e+06	1.23276e+06
Q99459|CDC5L_HUMAN	1.84142e+06	1.62029e+06	1.03622e+06	1.00416e+06	1.70776e+06	985015				1.49931e+06	1.23231e+06
Q96GM5-2|SMRD1_HUMAN;Q96GM5|SMRD1_HUMAN	1.39368e+06	1.34042e+06	1.11227e+06	1.01046e+06	1.5834e+06	1.09983e+06				1.28213e+06	1.23123e+06
Q9NXN4-2|GDAP2_HUMAN;Q9NXN4|GDAP2_HUMAN	2.05889e+06	1.78771e+06	1.0211e+06	1.31685e+06	1.2371e+06	1.13717e+06				1.62256e+06	1.23037e+06
Q9NS93|TM7S3_HUMAN;tr|F5H7C5|F5H7C5_HUMAN;tr|H0YFW7|H0YFW7_HUMAN	2.23144e+06	2.13219e+06	1.67123e+06	1.31347e+06	1.15114e+06	1.22433e+06				2.01162e+06	1.22965e+06
P02533|K1C14_HUMAN	1.08263e+06	1.4986e+06	1.47825e+06	1.41392e+06	893978	1.37517e+06				1.35316e+06	1.22769e+06
P69849|NOMO3_HUMAN;Q15155|NOMO1_HUMAN;Q5JPE7-2|NOMO2_HUMAN;Q5JPE7|NOMO2_HUMAN;tr|A0A087X117|A0A087X117_HUMAN	1.67318e+06	1.13884e+06	1.3367e+06	1.0933e+06	1.40493e+06	1.17014e+06				1.3829e+06	1.22279e+06
Q9H0D6|XRN2_HUMAN	1.36202e+06	1.9633e+06	1.0718e+06	1.14929e+06	1.6533e+06	861422				1.4657e+06	1.22134e+06
Q9P2E9-2|RRBP1_HUMAN;Q9P2E9-3|RRBP1_HUMAN;Q9P2E9|RRBP1_HUMAN;tr|A0A087WVV2|A0A087WVV2_HUMAN;tr|A0A0A0MRV0|A0A0A0MRV0_HUMAN	2.42598e+06	1.51049e+06	2.52977e+06	1.16134e+06	1.10141e+06	1.38282e+06				2.15541e+06	1.21519e+06
P63104|1433Z_HUMAN	375974	1.17247e+06	1.44998e+06	1.32769e+06	892455	1.41488e+06				999477	1.21168e+06
P02545-2|LMNA_HUMAN;P02545-6|LMNA_HUMAN;P02545|LMNA_HUMAN	2.20014e+06	1.66374e+06	1.09926e+06	1.07572e+06	1.48204e+06	1.06858e+06				1.65438e+06	1.20878e+06
P62753|RS6_HUMAN;tr|A2A3R5|A2A3R5_HUMAN	3.37981e+06	1.36743e+06	1.1779e+06	1.15152e+06	1.41578e+06	1.05834e+06				1.97505e+06	1.20855e+06
Q9P2R7-2|SUCB1_HUMAN;Q9P2R7|SUCB1_HUMAN	2.2385e+06	927836	1.34123e+06	1.1082e+06	829189	1.65117e+06				1.50252e+06	1.19619e+06
Q14137-2|BOP1_HUMAN;Q14137|BOP1_HUMAN	2.01411e+06	1.16321e+06	1.07788e+06	1.14971e+06	1.59509e+06	841118				1.4184e+06	1.19531e+06
Q92544|TM9S4_HUMAN;tr|A0A0C4DFM1|A0A0C4DFM1_HUMAN	1.8451e+06	1.99234e+06	1.73415e+06	971537	1.22074e+06	1.38818e+06				1.8572e+06	1.19348e+06
Q969Z0|TBRG4_HUMAN	2.06655e+06	1.44229e+06	1.7789e+06	1.25555e+06	1.00138e+06	1.30433e+06				1.76258e+06	1.18709e+06
Q8N4Q1-2|MIA40_HUMAN;Q8N4Q1|MIA40_HUMAN	2.19166e+06	1.43794e+06	1.87698e+06	1.05515e+06	1.19564e+06	1.31016e+06				1.83552e+06	1.18698e+06
Q92900-2|RENT1_HUMAN;Q92900|RENT1_HUMAN	1.43907e+06	1.00851e+06	1.04169e+06	922163	1.42287e+06	1.20361e+06				1.16309e+06	1.18288e+06
P82650|RT22_HUMAN;tr|G5E9V5|G5E9V5_HUMAN;tr|G5E9W7|G5E9W7_HUMAN	1.68771e+06	981956	2.10681e+06	1.07431e+06	1.17452e+06	1.2987e+06				1.59216e+06	1.18251e+06
Q9NS69|TOM22_HUMAN	2.02469e+06	1.17371e+06	1.96829e+06	1.25629e+06	842505	1.43968e+06				1.72223e+06	1.17949e+06
P21283|VATC1_HUMAN	2.10398e+06	1.19544e+06	1.42525e+06	1.33849e+06	909625	1.2873e+06				1.57489e+06	1.17847e+06
Q86UE4|LYRIC_HUMAN	1.99247e+06	1.59206e+06	1.36232e+06	991746	1.61278e+06	928136				1.64895e+06	1.17755e+06
Q4U2R6|RM51_HUMAN	1.61406e+06	979491	1.93412e+06	1.17594e+06	1.08424e+06	1.26657e+06				1.50923e+06	1.17558e+06
P47756-2|CAPZB_HUMAN;tr|B1AK87|B1AK87_HUMAN;tr|B1AK88|B1AK88_HUMAN	1.60098e+06	1.11108e+06	1.52915e+06	1.48257e+06	943839	1.09621e+06				1.41374e+06	1.17421e+06
Q16629-2|SRSF7_HUMAN;Q16629-3|SRSF7_HUMAN;Q16629-4|SRSF7_HUMAN;Q16629|SRSF7_HUMAN;tr|A0A0B4J1Z1|A0A0B4J1Z1_HUMAN;tr|C9JAB2|C9JAB2_HUMAN	776730	293810	2.00743e+06	958940	1.75096e+06	796833				1.02599e+06	1.16891e+06
P54709|AT1B3_HUMAN	1.61646e+06	1.06183e+06	1.44821e+06	1.21652e+06	1.03546e+06	1.24512e+06				1.3755e+06	1.1657e+06
P0DN76|U2AF5_HUMAN;Q01081|U2AF1_HUMAN	2.48311e+06	2.10956e+06	1.21909e+06	1.12557e+06	1.58677e+06	783188				1.93725e+06	1.16518e+06
P62879|GBB2_HUMAN	1.75343e+06	645676	1.19168e+06	1.36222e+06	960133	1.17206e+06				1.19693e+06	1.1648e+06
Q5JTJ3-2|COA6_HUMAN;Q5JTJ3-3|COA6_HUMAN;Q5JTJ3|COA6_HUMAN;tr|X6R5Z6|X6R5Z6_HUMAN	2.04164e+06	1.16209e+06	1.68385e+06	1.29025e+06	958773	1.24175e+06				1.62919e+06	1.16359e+06
Q9HD45|TM9S3_HUMAN	4.07633e+06	3.50071e+06	1.77116e+06	1.07729e+06	1.17183e+06	1.23085e+06				3.11607e+06	1.15999e+06
Q14980-2|NUMA1_HUMAN	2.72659e+06	2.52434e+06	951860	971804	1.62054e+06	879785				2.0676e+06	1.15738e+06
P46087-2|NOP2_HUMAN;P46087-4|NOP2_HUMAN;P46087|NOP2_HUMAN	2.72285e+06	3.29259e+06	882261	1.08467e+06	1727833	648039				2.29923e+06	1.15352e+06
Q86YM7|HOME1_HUMAN	2.28114e+06	1.8983e+06	2.34984e+06	1.27447e+06	1.05949e+06	1.1241e+06				2.17643e+06	1.15269e+06
Q15369-2|ELOC_HUMAN;Q15369|ELOC_HUMAN;tr|E5RHG8|E5RHG8_HUMAN	2.19855e+06	1.53965e+06	1.50254e+06	1.13944e+06	1.18405e+06	1.13412e+06				1.74692e+06	1.15254e+06
Q13148|TADBP_HUMAN	2.18419e+06	2.59838e+06	1.4512e+06	1.07067e+06	1.57712e+06	808101				2.07793e+06	1.15196e+06
P11117|PPAL_HUMAN	483707	42009.3	711695	1.16528e+06	960618	1.32886e+06				412470	1.15159e+06
O43747-2|AP1G1_HUMAN;O43747|AP1G1_HUMAN	1.72386e+06	1.10445e+06	1.8953e+06	1.13066e+06	1.10388e+06	1.21125e+06				1.57454e+06	1.1486e+06
Q14151|SAFB2_HUMAN	2.92674e+06	2.56028e+06	925682	1.05864e+06	1.71857e+06	664042				2.13757e+06	1.14708e+06
Q9H857-2|NT5D2_HUMAN;Q9H857|NT5D2_HUMAN	2.01203e+06	1.27937e+06	1.57925e+06	1.08216e+06	1.09104e+06	1.25048e+06				1.62355e+06	1.14123e+06
P00387-2|NB5R3_HUMAN;P00387-3|NB5R3_HUMAN;P00387|NB5R3_HUMAN	1.9839e+06	1.98585e+06	1.62992e+06	1.0178e+06	967333	1.43422e+06				1.86656e+06	1.13979e+06
P12270|TPR_HUMAN	1.77088e+06	1.21068e+06	1.71779e+06	1.14864e+06	1.06485e+06	1.20111e+06				1.56645e+06	1.1382e+06
Q86VP6-2|CAND1_HUMAN;Q86VP6|CAND1_HUMAN;tr|A0A0C4DGH5|A0A0C4DGH5_HUMAN	2.36863e+06	1.68769e+06	1.72383e+06	1.25881e+06	838940	1.31319e+06				1.92671e+06	1.13698e+06
O15213|WDR46_HUMAN	2.09251e+06	1.60211e+06	1.18979e+06	1.04686e+06	1.26787e+06	1.07735e+06				1.62813e+06	1.13069e+06
Q9ULV4-2|COR1C_HUMAN;Q9ULV4-3|COR1C_HUMAN;Q9ULV4|COR1C_HUMAN;tr|B4E3S0|B4E3S0_HUMAN	2.18619e+06	1.27346e+06	1.24687e+06	1.47145e+06	991565	926265				1.56884e+06	1.12976e+06
P63220|RS21_HUMAN;tr|Q8WVC2|Q8WVC2_HUMAN	1.66578e+06	1.4135e+06	1.18176e+06	1.09727e+06	1.15874e+06	1.12362e+06				1.42035e+06	1.12654e+06
P04899|GNAI2_HUMAN	548927	1.00735e+06	1.16788e+06	1.52621e+06	787555	1.06523e+06				908050	1.12633e+06
Q96QD8-2|S38A2_HUMAN;Q96QD8|S38A2_HUMAN	1.0813e+06	1.23224e+06	1.42752e+06	1.10763e+06	1.06722e+06	1.2041e+06				1.24702e+06	1.12632e+06
tr|A0A2X4T9T9|A0A2X4T9T9_SALER	571805	775580	1.05845e+06	1.50122e+06	660286	1.21544e+06				801944	1.12565e+06
Q15366-2|PCBP2_HUMAN;Q15366-3|PCBP2_HUMAN;Q15366-4|PCBP2_HUMAN;Q15366-5|PCBP2_HUMAN;Q15366-6|PCBP2_HUMAN;Q15366|PCBP2_HUMAN	1.66112e+06	1.91618e+06	980060	1.03232e+06	1.47945e+06	863354				1.51912e+06	1.12504e+06
Q16822|PCKGM_HUMAN	1.52045e+06	1.09428e+06	1.31485e+06	1.18791e+06	1.00541e+06	1.17511e+06				1.30986e+06	1.12281e+06
Q9H2V7-2|SPNS1_HUMAN;Q9H2V7-3|SPNS1_HUMAN;Q9H2V7|SPNS1_HUMAN;tr|H3BMF4|H3BMF4_HUMAN	1.90206e+06	1.36647e+06	1.39811e+06	1.03815e+06	1.29391e+06	1.02995e+06				1.55555e+06	1.12067e+06
Q15738|NSDHL_HUMAN	1.014e+06	1.37823e+06	2.00716e+06	1.08785e+06	1.01556e+06	1.25522e+06				1.46646e+06	1.11954e+06
O75934|SPF27_HUMAN	1.657e+06	1.7881e+06	1.13081e+06	983763	1.63338e+06	736200				1.5253e+06	1.11778e+06
P15848|ARSB_HUMAN	1.28403e+06	1.16941e+06	1.30856e+06	1.0481e+06	1.12261e+06	1.17954e+06				1.254e+06	1.11675e+06
Q96EE3-1|SEH1_HUMAN;Q96EE3|SEH1_HUMAN	2.27923e+06	1.63385e+06	939052	999229	1.37671e+06	965798				1.61738e+06	1.11391e+06
tr|A0A2X4W2N6|A0A2X4W2N6_SALER	920189	165851	955816	778832	1.30922e+06	1.25322e+06				680618	1.11376e+06
Q15061|WDR43_HUMAN	2.52247e+06	2.27024e+06	891768	1.06336e+06	1.56222e+06	713931				1.89482e+06	1.11317e+06
tr|A0A2X4TIS0|A0A2X4TIS0_SALER	1.296e+06	989385	1.0889e+06	953339	1.11727e+06	1.25914e+06				1.12476e+06	1.10992e+06
Q9Y2Q3|GSTK1_HUMAN	870504	1.03145e+06	898190	1.0812e+06	1.07152e+06	1.176e+06				933380	1.10957e+06
Q9BZE4|NOG1_HUMAN	2.05123e+06	2.32955e+06	822716	915922	1.66462e+06	738968				1.7345e+06	1.1065e+06
Q9P035|HACD3_HUMAN	834082	1.44198e+06	2.09916e+06	983443	1.02513e+06	1.29703e+06				1.45841e+06	1.10187e+06
Q8NFQ8|TOIP2_HUMAN	2.47266e+06	2.2235e+06	921366	941013	1.55218e+06	811816				1.87251e+06	1.10167e+06
O95777|LSM8_HUMAN	1.63054e+06	2.19868e+06	998519	898945	1.64486e+06	756134				1.60925e+06	1.09998e+06
Q969J3|BORC5_HUMAN	1.17506e+06	1.0739e+06	995075	1.10174e+06	1.03603e+06	1.16142e+06				1.08135e+06	1.09973e+06
Q92841|DDX17_HUMAN;tr|A0A1W2PQ51|A0A1W2PQ51_HUMAN;tr|A0A1X7SBZ2|A0A1X7SBZ2_HUMAN	1.93196e+06	2.08667e+06	1.41839e+06	1.09496e+06	1.3409e+06	856760				1.81234e+06	1.09754e+06
O00488|ZN593_HUMAN	649394	771841	1.36142e+06	1.11111e+06	1.16305e+06	1.0169e+06				927553	1.09702e+06
P45973|CBX5_HUMAN	2.81986e+06	2.86285e+06	1.11527e+06	912788	1.53331e+06	820590				2.26599e+06	1.0889e+06
Q9H0A0-2|NAT10_HUMAN;Q9H0A0|NAT10_HUMAN	2.11123e+06	2.41539e+06	903668	964958	1.42639e+06	872139				1.8101e+06	1.08783e+06
tr|A0A2X4TVK8|A0A2X4TVK8_SALER	1.0647e+06	963564	1.25002e+06	1.12494e+06	986150	1.15162e+06				1.09276e+06	1.08757e+06
Q01105|SET_HUMAN	879667	1.79958e+06	1.31064e+06	1.37136e+06	1.02657e+06	850141				1.32996e+06	1.08269e+06
Q15075|EEA1_HUMAN	2.16438e+06	1.87232e+06	1.17452e+06	1.48075e+06	1.06298e+06	699823				1.73707e+06	1.08118e+06
Q16563-2|SYPL1_HUMAN;Q16563|SYPL1_HUMAN;tr|C9JYN0|C9JYN0_HUMAN	704350	460433	1.30807e+06	1.02928e+06	1.01009e+06	1.19767e+06				824285	1.07901e+06
P61313|RL15_HUMAN	776857	1.37173e+06	1.47855e+06	962174	1.27589e+06	998132				1.20904e+06	1.07873e+06
P52789|HXK2_HUMAN;tr|E9PB90|E9PB90_HUMAN	2.45561e+06	1.05403e+06	1.32085e+06	972670	1.12738e+06	1.11365e+06				1.61016e+06	1.07123e+06
tr|A0A2X4TNQ3|A0A2X4TNQ3_SALER	1.76667e+06	1.12159e+06	1.80508e+06	1.05093e+06	1.03384e+06	1.12819e+06				1.56445e+06	1.07099e+06
O75503|CLN5_HUMAN;tr|A0A024R644|A0A024R644_HUMAN;tr|A0A0A0MRU5|A0A0A0MRU5_HUMAN	1.63489e+06	1.13149e+06	1.18575e+06	1.15379e+06	881953	1.16985e+06				1.31737e+06	1.06853e+06
P21796|VDAC1_HUMAN	1.54588e+06	973244	1.64265e+06	1.03843e+06	1.04315e+06	1.11424e+06				1.38726e+06	1.06527e+06
P50990|TCPQ_HUMAN	902955	442995	1.94765e+06	1.13216e+06	1.04188e+06	1.02018e+06				1.09787e+06	1.06474e+06
Q8IY81|SPB1_HUMAN	1.72884e+06	795544	1.17829e+06	1.03209e+06	1.04911e+06	1.09461e+06				1.23422e+06	1.05861e+06
P98175-2|RBM10_HUMAN;P98175|RBM10_HUMAN;tr|A0A0A0MR66|A0A0A0MR66_HUMAN	1.15537e+06	1.21072e+06	379998	1.09611e+06	1.32288e+06	756345				915362	1.05844e+06
Q9BYD6|RM01_HUMAN	860140	1.29856e+06	1.46344e+06	1.18726e+06	781232	1.20051e+06				1.20738e+06	1.05634e+06
Q06830|PRDX1_HUMAN;tr|A0A0A0MSI0|A0A0A0MSI0_HUMAN	443875	594886	1.14133e+06	1.15703e+06	888606	1.12296e+06				726695	1.0562e+06
Q14152|EIF3A_HUMAN	1.9423e+06	1.60836e+06	1.51512e+06	998818	1.025e+06	1.14461e+06				1.68859e+06	1.05614e+06
P08195-2|4F2_HUMAN;P08195-3|4F2_HUMAN;P08195-4|4F2_HUMAN;P08195|4F2_HUMAN;tr|F5GZS6|F5GZS6_HUMAN;tr|J3KPF3|J3KPF3_HUMAN	1.84248e+06	927028	1.45052e+06	1.29106e+06	825102	1.04508e+06				1.40667e+06	1.05375e+06
P49585|PCY1A_HUMAN;tr|C9J050|C9J050_HUMAN;tr|C9J2E1|C9J2E1_HUMAN;tr|C9JEJ2|C9JEJ2_HUMAN	1.27497e+06	605194	891791	1.1567e+06	768003	1.23352e+06				923985	1.05274e+06
O75367-2|H2AY_HUMAN;O75367-3|H2AY_HUMAN;O75367|H2AY_HUMAN	1.81836e+06	1.50113e+06	912408	1.14949e+06	1.27075e+06	736134				1.41063e+06	1.05212e+06
tr|A0A2X4U1Z9|A0A2X4U1Z9_SALER	2.71757e+06	2.21116e+06	1.56144e+06	1.13961e+06	1.0665e+06	946427				2.16339e+06	1.05085e+06
Q9H583|HEAT1_HUMAN	1.48188e+06	1.23499e+06	1.07949e+06	1.00197e+06	988318	1.15956e+06				1.26545e+06	1.04995e+06
Q15050|RRS1_HUMAN	1.54388e+06	1.45256e+06	931322	962694	1.36776e+06	817361				1.30926e+06	1.04927e+06
O60568|PLOD3_HUMAN	1.74396e+06	1.23021e+06	1.56154e+06	911337	1.11975e+06	1.11673e+06				1.5119e+06	1.04927e+06
P82094-2|TMF1_HUMAN;P82094|TMF1_HUMAN	2.19622e+06	1.43421e+06	2.43493e+06	1.15627e+06	903743	1.08752e+06				2.02179e+06	1.04918e+06
Q13356|PPIL2_HUMAN;Q13356-2|PPIL2_HUMAN	1.18258e+06	1.42129e+06	1.31591e+06	1.09074e+06	987410	1.06443e+06				1.30659e+06	1.04753e+06
Q96HY7|DHTK1_HUMAN	1.44035e+06	1.01086e+06	1.05709e+06	949887	998896	1.18885e+06				1.16943e+06	1.04588e+06
P61006|RAB8A_HUMAN	1.69333e+06	1.2052e+06	1.91702e+06	1.11666e+06	779566	1.22749e+06				1.60519e+06	1.04124e+06
tr|A0A2X4TKY9|A0A2X4TKY9_SALER	789508	1.0797e+06	771437	547489	1.36073e+06	1.21323e+06				880215	1.04048e+06
Q7L0Y3|MRRP1_HUMAN	1.8999e+06	1.39157e+06	1.38325e+06	987350	1.00142e+06	1.12013e+06				1.55824e+06	1.0363e+06
P82933|RT09_HUMAN	2.25165e+06	1.16543e+06	2.27038e+06	972683	846602	1.28633e+06				1.89582e+06	1.03521e+06
P09651|ROA1_HUMAN	1.97623e+06	2.75981e+06	361699	705894	1.94329e+06	456152				1.69925e+06	1.03511e+06
P46013|KI67_HUMAN	1.28398e+06	1.54564e+06	1.27121e+06	1.02251e+06	1.26142e+06	816634				1.36694e+06	1.03352e+06
tr|A0A2X4TLA6|A0A2X4TLA6_SALER	1.688e+06	1.20515e+06	1.44118e+06	868754	1.31105e+06	918853				1.44478e+06	1.03288e+06
Q6ZRP7|QSOX2_HUMAN	2.07153e+06	980462	1.79701e+06	964659	924800	1.19003e+06				1.61634e+06	1.0265e+06
tr|A0A2X4TT22|A0A2X4TT22_SALER	1.17552e+06	1.32173e+06	1.36661e+06	1.06371e+06	1.11247e+06	899502				1.28795e+06	1.02523e+06
P35232|PHB_HUMAN;tr|C9JW96|C9JW96_HUMAN	1.91886e+06	1.5481e+06	1.46785e+06	910251	987098	1.17649e+06				1.64494e+06	1.02461e+06
P23786|CPT2_HUMAN	1.08836e+06	1.26603e+06	1.24825e+06	966703	969530	1.13322e+06				1.20088e+06	1.02315e+06
Q9UL25|RAB21_HUMAN	425211	848834	1.17465e+06	1.143e+06	1.00283e+06	915659				816233	1.0205e+06
Q92665|RT31_HUMAN	2.44271e+06	1.01384e+06	2.07191e+06	958333	972703	1.12764e+06				1.84282e+06	1.01956e+06
Q9NR28-2|DBLOH_HUMAN;Q9NR28-3|DBLOH_HUMAN;Q9NR28|DBLOH_HUMAN;tr|A0A024RBT2|A0A024RBT2_HUMAN	1.40227e+06	927474	1.43483e+06	1.3251e+06	600535	1.13187e+06				1.25486e+06	1.01917e+06
Q8N163|CCAR2_HUMAN	2.14163e+06	1.58625e+06	847655	811559	1.30472e+06	934353				1.52518e+06	1.01688e+06
P62140|PP1B_HUMAN	1.70804e+06	1.5728e+06	969077	1.0466e+06	1.20222e+06	799285				1.41664e+06	1.01604e+06
P34932|HSP74_HUMAN	1.72981e+07	9.79019e+06	2.47783e+06	889798	999400	1.15331e+06				9.85536e+06	1.01417e+06
O95302|FKBP9_HUMAN	1.4506e+06	975157	1.15346e+06	954566	1.06164e+06	1.01945e+06				1.19307e+06	1.01189e+06
P46783|RS10_HUMAN	1.41531e+06	1.42044e+06	1.79206e+06	1.04647e+06	800550	1.18644e+06				1.5426e+06	1.01115e+06
P51532-2|SMCA4_HUMAN;P51532-3|SMCA4_HUMAN;P51532-4|SMCA4_HUMAN;P51532-5|SMCA4_HUMAN;tr|A0A0A0MT49|A0A0A0MT49_HUMAN	2.40589e+06	1.91841e+06	907200	966352	1.4351e+06	631476				1.74383e+06	1.01098e+06
Q15643|TRIPB_HUMAN	834978	1.03192e+06	1.43334e+06	825521	1.0054e+06	1.19881e+06				1.10008e+06	1.00991e+06
Q96GS4|BORC6_HUMAN	1.49458e+06	1.43473e+06	1.80709e+06	964281	991281	1.04857e+06				1.5788e+06	1.00138e+06
Q9NX24|NHP2_HUMAN;tr|D6RC52|D6RC52_HUMAN;tr|D6RCB9|D6RCB9_HUMAN	2.02606e+06	2.41113e+06	913871	935116	1.40159e+06	665864				1.78369e+06	1.00086e+06
P11388-2|TOP2A_HUMAN;P11388-3|TOP2A_HUMAN;P11388-4|TOP2A_HUMAN;P11388|TOP2A_HUMAN	1.86222e+06	1.37101e+06	1.77169e+06	1.27121e+06	1.19484e+06	532641				1.66831e+06	999562
P09661|RU2A_HUMAN	2.43735e+06	2.37254e+06	1.92476e+06	991058	1.20348e+06	799557				2.24488e+06	998032
Q9BYG3|MK67I_HUMAN	2.02837e+06	2.09673e+06	820376	852295	1.47299e+06	658414				1.64849e+06	994566
P30042|ES1_HUMAN;tr|A0A0B4J2D5|A0A0B4J2D5_HUMAN	988868	466292	670526	735325	1.17809e+06	1.06908e+06				708562	994162
P17405-4|ASM_HUMAN;P17405|ASM_HUMAN	738304	676401	1.1674e+06	1.05999e+06	931946	989116				860701	993685
O15258|RER1_HUMAN;tr|A0A0A0MR06|A0A0A0MR06_HUMAN;tr|Q5T091|Q5T091_HUMAN;tr|Q5T092|Q5T092_HUMAN	1.8302e+06	1.43767e+06	1.77753e+06	804381	931429	1.23707e+06				1.6818e+06	990960
P16403|H12_HUMAN	1.59117e+06	2.24433e+06	917966	878245	1.29948e+06	782888				1.58449e+06	986869
P56182|RRP1_HUMAN	2.25093e+06	1.91843e+06	1.00783e+06	954794	1.32556e+06	669805				1.72573e+06	983387
Q8IWX8|CHERP_HUMAN;tr|J3QK89|J3QK89_HUMAN	1.89282e+06	1.52581e+06	725606	804505	1.37219e+06	771199				1.38141e+06	982630
Q96SL4|GPX7_HUMAN	1.49148e+06	1.09163e+06	972448	988745	998462	959995				1.18518e+06	982400
tr|A0A2X4TMH7|A0A2X4TMH7_SALER	1.08832e+06	899688	782528	744824	1.18114e+06	1.02018e+06				923513	982049
P02452|CO1A1_HUMAN	1.0449e+06	1.04293e+06	955608	841477	1.08477e+06	1.01091e+06				1.01448e+06	979050
tr|A0A2X4TZ14|A0A2X4TZ14_SALER	1.04908e+06	996074	1.21386e+06	695264	1.24567e+06	984717				1.08634e+06	975218
P63208-2|SKP1_HUMAN;P63208|SKP1_HUMAN;tr|E7ERH2|E7ERH2_HUMAN;tr|F8W8N3|F8W8N3_HUMAN	1.65066e+06	1.49659e+06	1.17295e+06	970289	1.00544e+06	947527				1.44007e+06	974418
P35658-2|NU214_HUMAN;P35658-3|NU214_HUMAN;P35658-4|NU214_HUMAN;P35658|NU214_HUMAN	897075	1.35549e+06	315979	1.25774e+06	743182	913007				856183	971311
Q08945|SSRP1_HUMAN	2.09525e+06	2.7992e+06	1.584e+06	938373	1.15187e+06	822178				2.15948e+06	970807
tr|A0A2X4W869|A0A2X4W869_SALER	805525	707010	1.41604e+06	1.83898e+06	471550	594171				976192	968233
Q9NYK5-2|RM39_HUMAN;Q9NYK5|RM39_HUMAN	1.73687e+06	1.12169e+06	1.43692e+06	838937	989383	1.07256e+06				1.43183e+06	966960
P55265-2|DSRAD_HUMAN;P55265-3|DSRAD_HUMAN;P55265-4|DSRAD_HUMAN;P55265-5|DSRAD_HUMAN;P55265|DSRAD_HUMAN;tr|H0YCK3|H0YCK3_HUMAN	1.47471e+06	407895	187540	794135	1.06828e+06	1.03577e+06				690050	966061
P41252|SYIC_HUMAN;tr|J3KR24|J3KR24_HUMAN	560224	1.65707e+06	925393	1.32876e+06	739473	816069				1.04756e+06	961435
Q8WWY3-2|PRP31_HUMAN;Q8WWY3-4|PRP31_HUMAN;Q8WWY3|PRP31_HUMAN	1.58987e+06	1.55831e+06	971049	883039	1.11808e+06	880626				1.37308e+06	960582
Q9BRJ2|RM45_HUMAN;tr|A0A087X2D5|A0A087X2D5_HUMAN	1.81906e+06	689365	1.6644e+06	943539	832086	1.10513e+06				1.39094e+06	960252
tr|A0A2X4TM20|A0A2X4TM20_SALER	874550	561143	839036	896204	1.26143e+06	720927				758243	959522
P30038-3|AL4A1_HUMAN;P30038|AL4A1_HUMAN	1.11793e+06	682761	1.02248e+06	848052	973137	1.05736e+06				941056	959517
P30153|2AAA_HUMAN	1.15118e+06	1.76017e+06	1.29212e+06	1.16748e+06	942780	768180				1.40115e+06	959479
tr|B7Z6Z4|B7Z6Z4_HUMAN;P60660-2|MYL6_HUMAN;P60660|MYL6_HUMAN;tr|F8W1R7|F8W1R7_HUMAN;tr|G3V1V0|G3V1V0_HUMAN;tr|G8JLA2|G8JLA2_HUMAN;tr|J3KND3|J3KND3_HUMAN	1.3468e+06	1.08917e+06	1.40557e+06	1.22459e+06	709279	943401				1.28051e+06	959090
O94826|TOM70_HUMAN	2.43008e+06	1.40185e+06	2.57058e+06	989288	610931	1.26838e+06				2.13417e+06	956199
Q9BTU6|P4K2A_HUMAN	1.40701e+06	1.34443e+06	1.96457e+06	1.15634e+06	791096	919188				1.572e+06	955540
P12268|IMDH2_HUMAN	1.12534e+06	623950	975594	1.1122e+06	760987	990421				908295	954538
P51571|SSRD_HUMAN	1.80398e+06	1.5951e+06	1.52805e+06	827200	924590	1.10637e+06				1.64238e+06	952720
Q9BRR6-2|ADPGK_HUMAN;Q9BRR6|ADPGK_HUMAN	1.23524e+06	1.24767e+06	1.18371e+06	873590	1.0661e+06	916514				1.22221e+06	952068
Q14103|HNRPD_HUMAN	1.5967e+06	1.00843e+06	1.386e+06	948161	917732	988932				1.33038e+06	951608
Q2TAY7|SMU1_HUMAN	2.11622e+06	1.84013e+06	952351	845558	1.2314e+06	758702				1.63623e+06	945219
tr|A0A2X4TCU6|A0A2X4TCU6_SALER	2.01474e+06	1.40102e+06	855489	925143	1.30558e+06	604644				1.42375e+06	945121
Q9HCC0|MCCB_HUMAN	2.01446e+06	1.07532e+06	1.10326e+06	834618	990116	1.00681e+06				1.39768e+06	943849
P35268|RL22_HUMAN;tr|K7EMH1|K7EMH1_HUMAN;tr|K7ERI7|K7ERI7_HUMAN	713673	846958	1.28375e+06	832900	1.02344e+06	973520				948127	943285
tr|A0A2X4TRN1|A0A2X4TRN1_SALER	640717	777019	1.84169e+06	1.30617e+06	593058	930394				1.08647e+06	943209
Q5T1J5|CHCH9_HUMAN;Q9Y6H1|CHCH2_HUMAN	1.35604e+06	1.04217e+06	824084	811544	1.11395e+06	898839				1.0741e+06	941443
Q01780-2|EXOSX_HUMAN;Q01780|EXOSX_HUMAN	1.21263e+06	1.67598e+06	658876	656070	1.56176e+06	603563				1.18249e+06	940463
tr|A0A2X4T0P4|A0A2X4T0P4_SALER	1.45573e+06	1.27345e+06	1.60794e+06	1.14087e+06	765039	899628				1.44571e+06	935179
Q9NVP1|DDX18_HUMAN	1.49695e+06	2.00996e+06	899703	986261	1.00484e+06	812610				1.46887e+06	934571
O75436|VP26A_HUMAN	1.58052e+06	1.47584e+06	1.40935e+06	1.11679e+06	859467	826924				1.48857e+06	934392
tr|A0A2X4SX96|A0A2X4SX96_SALER	1.54336e+06	1.5393e+06	886397	794393	984470	1.02083e+06				1.32302e+06	933230
Q9GZL7|WDR12_HUMAN	2.12842e+06	2.11216e+06	767307	929317	1.25445e+06	610031				1.6693e+06	931267
tr|A0A2X4TCY6|A0A2X4TCY6_SALER	1.53381e+06	1.31699e+06	1.37151e+06	821944	1.11635e+06	849074				1.40743e+06	929122
P01034|CYTC_HUMAN	1.38758e+06	1.04329e+06	1.22493e+06	773197	1.01752e+06	993131				1.2186e+06	927950
P60468|SC61B_HUMAN;tr|S4R3B5|S4R3B5_HUMAN	1.63351e+06	1.66421e+06	1.44677e+06	872143	857291	1.04695e+06				1.5815e+06	925461
tr|Q5TEC6|Q5TEC6_HUMAN	719829	1.58559e+06	847546	915094	1.11018e+06	746963				1.05099e+06	924078
Q15428|SF3A2_HUMAN	1.81147e+06	1.91751e+06	903218	827076	1.17948e+06	764283				1.54407e+06	923612
P31040|SDHA_HUMAN	1.50007e+06	953934	1.2177e+06	819860	999823	950848				1.2239e+06	923510
Q14318-2|FKBP8_HUMAN;Q14318|FKBP8_HUMAN	1.42661e+06	651880	1.65088e+06	948115	806562	1.00994e+06				1.24312e+06	921540
O60888-2|CUTA_HUMAN;O60888-3|CUTA_HUMAN;O60888|CUTA_HUMAN	1.67888e+06	701412	952040	900766	805114	1.05463e+06				1.11078e+06	920170
P13647|K2C5_HUMAN	529812	623959	1.14119e+06	1.35831e+06	584656	816136				764986	919701
Q9Y5K8|VATD_HUMAN	984579	411385	1.15401e+06	909937	926644	921947				849990	919509
Q15046-2|SYK_HUMAN;Q15046|SYK_HUMAN	1.68706e+06	1.05405e+06	1.76384e+06	963064	960274	834440				1.50165e+06	919259
P05067-10|A4_HUMAN;P05067-11|A4_HUMAN;P05067-3|A4_HUMAN;P05067-4|A4_HUMAN;P05067-5|A4_HUMAN;P05067-6|A4_HUMAN;P05067-7|A4_HUMAN;P05067-8|A4_HUMAN;P05067-9|A4_HUMAN;P05067|A4_HUMAN;tr|A0A0A0MRG2|A0A0A0MRG2_HUMAN;tr|E9PG40|E9PG40_HUMAN	1.84812e+06	1.30673e+06	1.50047e+06	980380	802123	972506				1.55177e+06	918336
P24534|EF1B_HUMAN	1.37498e+06	1.39252e+06	1.33549e+06	1.07743e+06	847755	829116				1.36766e+06	918102
P01892|1A02_HUMAN;tr|A0A140T913|A0A140T913_HUMAN;tr|A0A140T955|A0A140T955_HUMAN;tr|A0A1W2PRT9|A0A1W2PRT9_HUMAN	970683	744847	749516	1.1116e+06	883843	755564				821682	917002
tr|A0A2X4SZC0|A0A2X4SZC0_SALER	426234	244204	848924	326039	1.67887e+06	744652				506454	916521
P23528|COF1_HUMAN;tr|E9PK25|E9PK25_HUMAN;tr|G3V1A4|G3V1A4_HUMAN	285234	642999	936762	902689	987551	859062				621665	916434
P62714|PP2AB_HUMAN;P67775|PP2AA_HUMAN	1.25762e+06	954628	1.09405e+06	1.02627e+06	872767	840314				1.1021e+06	913117
Q9Y277-2|VDAC3_HUMAN;Q9Y277|VDAC3_HUMAN	1.41574e+06	887717	1.17599e+06	813613	862131	1.06175e+06				1.15982e+06	912498
P46060|RAGP1_HUMAN	882043	674645	1.23037e+06	804844	1.09049e+06	841361				929019	912233
Q9H845|ACAD9_HUMAN	1.16623e+06	931585	785750	735796	1.05926e+06	941185				961186	912081
Q02413|DSG1_HUMAN	1.7675e+06	2.28298e+06	1.87475e+06	321776	1.19852e+06	1.21422e+06				1.97508e+06	911507
Q08378-2|GOGA3_HUMAN;Q08378|GOGA3_HUMAN	1.8314e+06	1.2206e+06	1.7983e+06	1.02005e+06	894497	818772				1.61676e+06	911105
tr|A0A2X4TE63|A0A2X4TE63_SALER	1.89887e+06	2.50823e+06	1.31131e+06	827045	928738	975555				1.90614e+06	910446
P04843|RPN1_HUMAN	1.60733e+06	957464	1.92102e+06	704322	936419	1.08725e+06				1.49527e+06	909329
Q969M3-3|YIPF5_HUMAN;Q969M3|YIPF5_HUMAN	2.6949e+06	1.4403e+06	1.26576e+06	713163	921382	1.0877e+06				1.80032e+06	907415
Q8N5N7|RM50_HUMAN	1.65026e+06	1.2047e+06	1.55034e+06	869631	773884	1.07675e+06				1.46843e+06	906754
Q9BW92|SYTM_HUMAN	1.40403e+06	755278	1.17153e+06	1002255	792613	911157				1.11028e+06	902008
O60763-2|USO1_HUMAN;O60763|USO1_HUMAN	1.10533e+06	1.08797e+06	1.62739e+06	957206	759219	988100				1.27356e+06	901508
P28331-2|NDUS1_HUMAN;P28331-3|NDUS1_HUMAN;P28331-4|NDUS1_HUMAN;P28331-5|NDUS1_HUMAN;P28331|NDUS1_HUMAN;tr|B4DJ81|B4DJ81_HUMAN	2.14665e+06	1.37807e+06	1.30674e+06	950751	856226	897343				1.61049e+06	901440
P09234|RU1C_HUMAN;tr|A0A0A0MRR7|A0A0A0MRR7_HUMAN	1.78188e+06	1.97474e+06	666614	692401	1.48439e+06	511167				1.47441e+06	895987
P49368-2|TCPG_HUMAN;P49368|TCPG_HUMAN	1.39258e+06	525333	1.01102e+06	1.05985e+06	697790	923484				976311	893709
Q13347|EIF3I_HUMAN	2.77685e+06	1.03996e+06	1.61867e+06	939753	768194	967651				1.81182e+06	891866
Q14978-2|NOLC1_HUMAN;Q14978|NOLC1_HUMAN	2.51839e+06	2.12106e+06	1.36203e+06	813591	1.17817e+06	676568				2.00049e+06	889444
O15127|SCAM2_HUMAN	917182	1.1887e+06	1.06782e+06	799748	833918	1.02712e+06				1.0579e+06	886928
O95571|ETHE1_HUMAN	1.53853e+06	519000	979465	862475	776235	1.0184e+06				1.01233e+06	885705
tr|A0A2X4WV96|A0A2X4WV96_SALER	1.3997e+06	1.18259e+06	917020	615227	709206	1.32971e+06				1.16644e+06	884713
tr|A0A2X4W8L1|A0A2X4W8L1_SALER	1.67078e+06	1.80452e+06	1.03254e+06	824578	1.08832e+06	736779				1.50261e+06	883226
O75489|NDUS3_HUMAN	2.35667e+06	846925	1.37413e+06	932853	652285	1.06254e+06				1.52591e+06	882561
Q9Y333|LSM2_HUMAN	2.10058e+06	1.92479e+06	1.07743e+06	917822	1.00647e+06	720861				1.70093e+06	881717
tr|A0A2X4T606|A0A2X4T606_SALER	1.12377e+06	869063	1.04126e+06	941904	809350	892638				1.01136e+06	881298
E9PAV3|NACAM_HUMAN	380445	361707	1.52755e+06	1.02635e+06	815434	801142				756567	880976
Q96AG4|LRC59_HUMAN	1.14916e+06	1.44184e+06	1.97862e+06	832823	774487	1.02953e+06				1.52321e+06	878945
P41219-2|PERI_HUMAN;P41219|PERI_HUMAN	1.07813e+06	820445	841417	1.39629e+06	581783	651317				913330	876464
Q9Y265|RUVB1_HUMAN	1.49113e+06	1.10637e+06	1.03384e+06	871162	1.13003e+06	627374				1.21045e+06	876188
P20042|IF2B_HUMAN	1.70076e+06	1.39472e+06	1.17258e+06	850778	868663	908914				1.42269e+06	876118
O14602|IF1AY_HUMAN;P47813|IF1AX_HUMAN	527953	680398	630523	744991	1.02022e+06	862534				612958	875916
tr|A0A2X4W968|A0A2X4W968_SALER	794651	859640	1.25933e+06	884112	726603	1.01698e+06				971207	875899
P35613|BASI_HUMAN	775422	540602	1.16499e+06	1.00844e+06	734493	884399				827004	875778
Q5SRE5|NU188_HUMAN	1.28097e+06	1.07553e+06	1.02042e+06	644315	873873	1.10675e+06				1.12564e+06	874980
O00161-2|SNP23_HUMAN;O00161|SNP23_HUMAN	1.80669e+06	834936	1.27832e+06	1.14456e+06	620691	856981				1.30665e+06	874078
P51116|FXR2_HUMAN	1.41041e+06	1.35864e+06	1.0724e+06	888751	890120	838363				1.28048e+06	872411
Q5ZPR3-3|CD276_HUMAN;Q5ZPR3-4|CD276_HUMAN;Q5ZPR3|CD276_HUMAN;tr|A0A0C4DGH0|A0A0C4DGH0_HUMAN	784075	27193.6	763910	1.09907e+06	722352	795437				525060	872287
P48643|TCPE_HUMAN	1.61674e+06	628195	1.0891e+06	875693	787756	942603				1.11134e+06	868684
P43487-2|RANG_HUMAN;P43487|RANG_HUMAN;tr|C9JDM3|C9JDM3_HUMAN;tr|C9JJ34|C9JJ34_HUMAN;tr|F6WQW2|F6WQW2_HUMAN	1.23486e+06	779570	729786	766981	1.11484e+06	717499				914740	866440
P61981|1433G_HUMAN	1.67113e+06	523980	1.04645e+06	859185	901068	835584				1.08052e+06	865279
tr|A0A2X4THM9|A0A2X4THM9_SALER	3.00065e+06	780211	486971	862402	836495	891364				1.42261e+06	863420
O95639-2|CPSF4_HUMAN;O95639-3|CPSF4_HUMAN;O95639|CPSF4_HUMAN;tr|B7Z7B0|B7Z7B0_HUMAN;tr|C9JEV9|C9JEV9_HUMAN;tr|H7C419|H7C419_HUMAN	1.43853e+06	2.38675e+06	739690	648270	1.28364e+06	651545				1.52165e+06	861151
P84157|MXRA7_HUMAN	1.20682e+06	1.12494e+06	1.11285e+06	830452	910083	841201				1.1482e+06	860579
Q8WXF1|PSPC1_HUMAN	1.95032e+06	1.54826e+06	758802	758107	1.02244e+06	796821				1.41913e+06	859121
O75306|NDUS2_HUMAN	1.04169e+06	867612	1.27559e+06	781000	752495	1.03561e+06				1.06163e+06	856369
P31483-2|TIA1_HUMAN;P31483|TIA1_HUMAN;tr|F8W8I6|F8W8I6_HUMAN	1.54284e+06	1.55688e+06	934111	655271	1.17683e+06	729859				1.34461e+06	853988
Q96I24|FUBP3_HUMAN	1.2243e+06	1.07921e+06	1.12351e+06	810429	851961	897941				1.14234e+06	853444
Q8NC51-2|PAIRB_HUMAN;Q8NC51-3|PAIRB_HUMAN;Q8NC51-4|PAIRB_HUMAN;Q8NC51|PAIRB_HUMAN	778223	964547	1.33996e+06	887191	674443	987424				1.02758e+06	849686
P18085|ARF4_HUMAN	2.4805e+06	1.37383e+06	1.7057e+06	962275	729428	856902				1.85334e+06	849535
Q49A26-2|GLYR1_HUMAN;Q49A26-3|GLYR1_HUMAN;Q49A26-4|GLYR1_HUMAN;Q49A26-5|GLYR1_HUMAN;Q49A26|GLYR1_HUMAN	1.50268e+06	1.04257e+06	980888	922406	1.01437e+06	609230				1.17538e+06	848668
P50914|RL14_HUMAN	1.78057e+06	1.23161e+06	1.28765e+06	923544	779918	839703				1.43327e+06	847722
Q13439-3|GOGA4_HUMAN;Q13439-4|GOGA4_HUMAN;Q13439-5|GOGA4_HUMAN;Q13439|GOGA4_HUMAN;tr|H0Y6I0|H0Y6I0_HUMAN	910855	822559	1.2706e+06	987327	863849	684283				1.00134e+06	845153
tr|A0A2X4TDP9|A0A2X4TDP9_SALER	980728	1.72238e+06	765946	786974	1.01411e+06	723329				1.15635e+06	841472
Q9BXS5-2|AP1M1_HUMAN;Q9BXS5|AP1M1_HUMAN;tr|K7EJL1|K7EJL1_HUMAN	1.19806e+06	595526	932752	792785	812232	917602				908778	840873
O75781-2|PALM_HUMAN;O75781|PALM_HUMAN	1.03923e+06	590746	505343	1.41711e+06	465469	634937				711774	839171
Q6P5R6|RL22L_HUMAN;tr|C9JYQ9|C9JYQ9_HUMAN;tr|H0Y8C2|H0Y8C2_HUMAN	832097	1.17627e+06	909473	859515	842629	814144				972614	838763
O75340|PDCD6_HUMAN	1.54364e+06	1.65779e+06	1.39651e+06	415696	1.11903e+06	979426				1.53265e+06	838051
Q658Y4|F91A1_HUMAN;tr|E7ER68|E7ER68_HUMAN;Q8NHY3|GA2L2_HUMAN	228055	1.91158e+06	512781	644217	1.42711e+06	442071				884139	837800
Q9H4A6|GOLP3_HUMAN	1.58614e+06	927447	1.19713e+06	657461	832862	1.02008e+06				1.23691e+06	836800
tr|A0A2X4WBQ2|A0A2X4WBQ2_SALER	1.02286e+06	1.10285e+06	1.01226e+06	672126	857707	979205				1.04599e+06	836346
Q9NSC5-2|HOME3_HUMAN;Q9NSC5-5|HOME3_HUMAN;Q9NSC5|HOME3_HUMAN	987251	1.05461e+06	1.37065e+06	849236	593566	1.06596e+06				1.1375e+06	836254
Q00059|TFAM_HUMAN	1.35094e+06	1.08053e+06	1.19294e+06	850558	516017	1.12769e+06				1.20814e+06	831422
tr|E7ESY4|E7ESY4_HUMAN	1.36874e+06	1.51674e+06	843448	733905	1.07073e+06	688503				1.24298e+06	831045
Q07020|RL18_HUMAN;tr|J3QQ67|J3QQ67_HUMAN	1.10771e+06	1.1997e+06	1.12954e+06	732326	947487	804039				1.14565e+06	827951
P51654-3|GPC3_HUMAN;P51654|GPC3_HUMAN	1.67936e+06	724876	1.40563e+06	878189	813791	791073				1.26995e+06	827684
P82930|RT34_HUMAN;tr|C9JJ19|C9JJ19_HUMAN	1.18985e+06	470643	1.1945e+06	767286	762535	952625				951665	827482
Q99536|VAT1_HUMAN	986144	753551	1.40232e+06	1.00475e+06	674770	801731				1.04734e+06	827083
P62829|RL23_HUMAN;tr|J3KT29|J3KT29_HUMAN	2.56157e+06	3.15584e+06	4.42874e+06	1.0363e+06	808024	632074				3.38205e+06	825466
Q8NCC3|PAG15_HUMAN	280409	260157	318771	843295	762628	870076				286446	825333
tr|A0A2X4TLH5|A0A2X4TLH5_SALER	929630	1.18652e+06	972820	565967	961981	945672				1.02966e+06	824540
tr|A0A2X4WLA4|A0A2X4WLA4_SALER	803079	2.31297e+06	602470	908604	455762	1.10392e+06				1.23951e+06	822761
Q13523|PRP4B_HUMAN	1.42709e+06	1.09338e+06	830170	778979	717178	966361				1.11688e+06	820839
P78540|ARGI2_HUMAN	981770	576330	1.41263e+06	869190	532074	1.06121e+06				990242	820825
O43660|PLRG1_HUMAN	1.33889e+06	1.82042e+06	562613	842553	1.2336e+06	384194				1.24064e+06	820117
Q8IWJ2|GCC2_HUMAN	426871	683578	935027	679533	640432	1.1396e+06				681825	819856
Q7Z2W9|RM21_HUMAN	1.00733e+06	1.15878e+06	1.31201e+06	716702	807884	933403				1.15937e+06	819330
tr|A0A2X4TH93|A0A2X4TH93_SALER	438359	1.21104e+06	600927	824097	1.09776e+06	535408				750110	819087
O75947-2|ATP5H_HUMAN;O75947|ATP5H_HUMAN	1.14888e+06	1.02015e+06	1.52446e+06	713842	601161	1.13127e+06				1.23116e+06	815426
Q96JB5|CK5P3_HUMAN	1.52842e+06	1.09425e+06	1.21512e+06	794061	721326	928753				1.27926e+06	814713
Q9Y5J1|UTP18_HUMAN	1.4023e+06	1.18025e+06	859340	759153	992166	690179				1.1473e+06	813833
Q9NRF9|DPOE3_HUMAN	1.91946e+06	1.78009e+06	474003	631555	1.18279e+06	624411				1.39118e+06	812920
Q9UHG3-2|PCYOX_HUMAN;Q9UHG3|PCYOX_HUMAN	961748	856805	726297	758559	869785	802980				848283	810441
tr|A0A2X4U017|A0A2X4U017_SALER	1.56547e+06	1.41747e+06	1.25146e+06	967535	758081	703749				1.41146e+06	809788
tr|A0A2X4WID9|A0A2X4WID9_SALER	1.24763e+06	1.18335e+06	1.23344e+06	779207	815525	830850				1.22147e+06	808527
P52948-5|NUP98_HUMAN;P52948-6|NUP98_HUMAN;P52948|NUP98_HUMAN	1.37896e+06	1.2056e+06	746096	663881	1.05562e+06	704045				1.11022e+06	807848
Q16698|DECR_HUMAN;Q16698-2|DECR_HUMAN	2.76039e+06	2.58433e+06	2.62812e+06	1.17144e+06	528719	710792				2.65761e+06	803652
P42677|RS27_HUMAN;Q71UM5|RS27L_HUMAN;tr|C9JLI6|C9JLI6_HUMAN;tr|H0YMV8|H0YMV8_HUMAN;tr|Q5T4L4|Q5T4L4_HUMAN	918742	813189	808039	703402	985806	711854				846657	800354
Q8TDN6|BRX1_HUMAN	701225	758060	846557	793438	1.01131e+06	595028				768614	799925
tr|A0A2X4T6T7|A0A2X4T6T7_SALER	981670	970889	634708	772593	894945	720282				862423	795940
P83916|CBX1_HUMAN	1.15903e+06	2.01892e+06	669452	750658	1.10404e+06	517500				1.28247e+06	790733
Q9BVC4-5|LST8_HUMAN;Q9BVC4|LST8_HUMAN;tr|A0A0A0MR05|A0A0A0MR05_HUMAN	914360	903137	1.26419e+06	720195	834101	813309				1.02723e+06	789202
Q9BYT8|NEUL_HUMAN	1.05488e+06	895275	1.10641e+06	720542	737699	908043				1.01886e+06	788761
Q9NP81|SYSM_HUMAN;tr|M0QWZ7|M0QWZ7_HUMAN	1.2617e+06	772587	1.18884e+06	709671	732749	918802				1.07437e+06	787074
P07602-2|SAP_HUMAN;P07602-3|SAP_HUMAN;P07602|SAP_HUMAN;tr|C9JIZ6|C9JIZ6_HUMAN	1.51342e+06	1.21252e+06	991439	599409	884197	873764				1.23913e+06	785790
P49257|LMAN1_HUMAN	1.41048e+06	1.46725e+06	1.39859e+06	782524	739296	834325				1.42544e+06	785382
Q12788|TBL3_HUMAN	1.64916e+06	1.54611e+06	670074	841669	1.09173e+06	408771				1.28845e+06	780722
O95295|SNAPN_HUMAN	620790	351619	1.2319e+06	873400	759525	702689				734769	778538
P45954-2|ACDSB_HUMAN;P45954|ACDSB_HUMAN	1.8086e+06	1.21982e+06	1.38684e+06	788578	734433	811298				1.47176e+06	778103
O15400-2|STX7_HUMAN;O15400|STX7_HUMAN	722514	789154	1.40012e+06	917639	590754	823637				970597	777343
tr|A0A2X4WMS4|A0A2X4WMS4_SALER	945300	1.32289e+06	895942	742618	733098	854480				1.05471e+06	776732
Q9H7Z7|PGES2_HUMAN	1.0138e+06	866314	849006	811271	629050	887798				909706	776040
P09012|SNRPA_HUMAN	6.31274e+06	2.03638e+06	473696	543882	1.32603e+06	457709				2.94094e+06	775873
O00116|ADAS_HUMAN	1.03803e+06	769101	1.08933e+06	753726	738750	823617				965487	772031
tr|A0A2X4WTE2|A0A2X4WTE2_SALER	1.82091e+06	1.24977e+06	1.2523e+06	818087	626823	867017				1.44099e+06	770642
Q7Z7K6-3|CENPV_HUMAN;Q7Z7K6|CENPV_HUMAN	1.93018e+06	1.66724e+06	871405	759266	1.05184e+06	500611				1.48961e+06	770573
Q9Y2Z4|SYYM_HUMAN	1.02612e+06	914190	1.43363e+06	430773	723414	1.15742e+06				1.12465e+06	770536
Q53GS9-2|SNUT2_HUMAN;Q53GS9|SNUT2_HUMAN;tr|A0A087X1B2|A0A087X1B2_HUMAN;tr|B9A018|B9A018_HUMAN	2.57769e+06	1.13378e+06	1.09211e+06	773714	784229	752234				1.60119e+06	770059
Q8NI36|WDR36_HUMAN;tr|A0A0A0MTB8|A0A0A0MTB8_HUMAN	1.36055e+06	1.18771e+06	777867	820230	900210	581867				1.10871e+06	767436
tr|A0A2X4U0W6|A0A2X4U0W6_SALER	1.47205e+06	1.44467e+06	886466	610616	983996	706244				1.26773e+06	766952
tr|A0A2X4WD60|A0A2X4WD60_SALER	712425	1.18875e+06	1.62384e+06	682769	1.07803e+06	538362				1.17501e+06	766387
P30086|PEBP1_HUMAN	1.2653e+06	842579	810248	846366	807516	639524				972710	764469
P27144|KAD4_HUMAN	1.44448e+06	589183	518314	629449	744714	917819				850659	763994
tr|A0A2X4TM29|A0A2X4TM29_SALER	876562	274125	991811	835489	783850	671527				714166	763622
P02538|K2C6A_HUMAN	2.50791e+06	1.73327e+06	1.20127e+06	749344	823149	717479				1.81415e+06	763324
Q96HE7|ERO1A_HUMAN	1.58398e+06	1.30157e+06	1.30839e+06	678521	906164	699344				1.39798e+06	761343
O14818-2|PSA7_HUMAN;O14818|PSA7_HUMAN;tr|H0Y586|H0Y586_HUMAN	1.12957e+06	959867	429655	640488	791062	852328				839696	761292
P61421|VA0D1_HUMAN;tr|F5GYQ1|F5GYQ1_HUMAN;tr|R4GN72|R4GN72_HUMAN	1.59658e+06	997106	1.3575e+06	915956	392618	974858				1.31706e+06	761144
Q5U5X0|LYRM7_HUMAN	1.169e+06	966440	1.16374e+06	798675	631362	852760				1.09973e+06	760932
tr|A0A2X4TNJ3|A0A2X4TNJ3_SALER	1.7678e+06	941917	869494	886609	659502	733668				1.19307e+06	759926
Q96EY8|MMAB_HUMAN	822104	578974	1.35427e+06	786268	686987	802894				918448	758716
tr|A0A2X4TQM5|A0A2X4TQM5_SALER	2.03732e+06	1.01554e+06	801821	717916	719201	831933				1.2849e+06	756350
Q8IWA0|WDR75_HUMAN	1.52621e+06	1.46161e+06	565402	777037	1.03391e+06	457922				1.18441e+06	756288
P60866-2|RS20_HUMAN;P60866|RS20_HUMAN	1.55728e+06	1.19472e+06	1.36438e+06	740043	686821	841629				1.37212e+06	756164
tr|A0A2X4TL46|A0A2X4TL46_SALER	2.80925e+06	661435	900898	779825	598613	882832				1.45719e+06	753757
tr|A0A2X4TA61|A0A2X4TA61_SALER	1.09162e+06	654912	1.41174e+06	897193	581143	780756				1.05276e+06	753031
P04844-2|RPN2_HUMAN;P04844|RPN2_HUMAN	528223	1.16952e+06	554635	718926	776278	761130				750793	752111
P24928|RPB1_HUMAN;tr|A0A087WWE2|A0A087WWE2_HUMAN	1.40646e+06	863825	1.0391e+06	548184	1.01942e+06	687907				1.10313e+06	751836
Q6NVY1|HIBCH_HUMAN	1.41626e+06	645263	812556	519069	797905	937496				958025	751490
P05198|IF2A_HUMAN	1.16191e+06	972045	1.1885e+06	743858	634783	875465				1.10749e+06	751369
Q9BZE1|RM37_HUMAN	1.50813e+06	734712	1.19948e+06	665212	707167	879137				1.14744e+06	750506
tr|A0A2X4TJA4|A0A2X4TJA4_SALER	583187	793511	425102	572926	1.08009e+06	597342				600600	750118
Q8IYB3-2|SRRM1_HUMAN;Q8IYB3|SRRM1_HUMAN;tr|A9Z1X7|A9Z1X7_HUMAN;tr|E9PCT1|E9PCT1_HUMAN;tr|M0R088|M0R088_HUMAN	984943	729313	976081	799644	859258	589848				896779	749583
Q709C8-2|VP13C_HUMAN;Q709C8-3|VP13C_HUMAN;Q709C8-4|VP13C_HUMAN;Q709C8|VP13C_HUMAN	710707	1.1854e+06	896277	630229	664010	951878				930793	748706
Q15269|PWP2_HUMAN;tr|A0A0B4J2E5|A0A0B4J2E5_HUMAN	1.47373e+06	1.24696e+06	743678	643182	957120	644618				1.15479e+06	748307
Q9UIJ7|KAD3_HUMAN	1.00372e+06	783972	876045	759823	690483	794157				887913	748154
O15382|BCAT2_HUMAN;tr|M0QXF9|M0QXF9_HUMAN	1.52685e+06	1.03623e+06	945628	745423	661806	831179				1.16957e+06	746136
tr|A0A2X4TW48|A0A2X4TW48_SALER	13216	27263.3	66017.8	93111.6	1.23903e+06	903752				35499	745298
tr|A0A2X4T340|A0A2X4T340_SALER	553886	1.09649e+06	1.1145e+06	848746	648160	736754				921624	744553
O60828-10|PQBP1_HUMAN;O60828-2|PQBP1_HUMAN;O60828-3|PQBP1_HUMAN;O60828-4|PQBP1_HUMAN;O60828-5|PQBP1_HUMAN;O60828-6|PQBP1_HUMAN;O60828-7|PQBP1_HUMAN;O60828-8|PQBP1_HUMAN;O60828-9|PQBP1_HUMAN;O60828|PQBP1_HUMAN;tr|C9JQA1|C9JQA1_HUMAN	2.10844e+06	2.08378e+06	787465	551808	1.11076e+06	570987				1.6599e+06	744518
tr|A0A2X4TZ89|A0A2X4TZ89_SALER	1.12589e+06	654886	1.10134e+06	835504	664542	731373				960705	743806
Q99523-2|SORT_HUMAN;Q99523|SORT_HUMAN	567287	551866	1.09229e+06	713823	599220	916556				737147	743200
O43399-5|TPD54_HUMAN;O43399-7|TPD54_HUMAN;O43399|TPD54_HUMAN;tr|A0A087WYR3|A0A087WYR3_HUMAN	1.09079e+06	6.59204e+06	918686	590951	854204	784051				2.86717e+06	743068
P27348|1433T_HUMAN	1.15474e+06	757857	917594	894609	647135	686352				943397	742699
Q8TD30|ALAT2_HUMAN	1.662e+06	1.06261e+06	1.00909e+06	662222	744449	821132				1.24457e+06	742601
tr|A0A2X4TWW6|A0A2X4TWW6_SALER	1.24354e+06	925560	942004	627442	802469	795241				1.03704e+06	741717
Q9C093|SPEF2_HUMAN;tr|D6REZ4|D6REZ4_HUMAN	1.97729e+06	1.49752e+06	926330	724972	746816	750451				1.46705e+06	740746
tr|A0A2X4WRK8|A0A2X4WRK8_SALER	1.2425e+06	692870	642498	1.07676e+06	719109	421389				859289	739086
Q12824-2|SNF5_HUMAN;tr|G5E975|G5E975_HUMAN	831832	1.40417e+06	719337	657669	971694	583711				985114	737691
P40429|RL13A_HUMAN	1.70112e+06	1.55367e+06	1.03298e+06	707938	889312	615423				1.42926e+06	737557
P42285|SK2L2_HUMAN	1.07753e+06	1.16342e+06	677296	730058	950966	530297				972747	737107
P08574|CY1_HUMAN	30031.5	44843.1	1.28158e+06	702384	551650	956833				452151	736955
Q99720-2|SGMR1_HUMAN;Q99720|SGMR1_HUMAN	818673	591752	726739	809494	628081	769326				712388	735634
Q6YN16|HSDL2_HUMAN	226964	589614	749423	708608	651705	846219				522000	735511
P22059|OSBP1_HUMAN	991448	1.12092e+06	1.13535e+06	764001	884506	556897				1.08257e+06	735135
Q05048|CSTF1_HUMAN	1.84613e+06	1.21095e+06	554523	562156	1.04239e+06	600660				1.20387e+06	735068
Q92575|UBXN4_HUMAN	1.92621e+06	1.63495e+06	736180	520016	1.13393e+06	547485				1.43245e+06	733811
Q7Z4W1|DCXR_HUMAN;tr|J3KS22|J3KS22_HUMAN;tr|J3QS36|J3QS36_HUMAN	1.45854e+06	579322	1.15155e+06	649578	683058	866893				1.06314e+06	733176
tr|A6NJJ0|A6NJJ0_HUMAN	6.8557e+06	4.7011e+06	1.16941e+06	676397	753241	769242				4.24207e+06	732960
Q9Y676|RT18B_HUMAN;tr|A0A0G2JIC6|A0A0G2JIC6_HUMAN	1.41094e+06	1.06603e+06	1.00032e+06	628232	788772	781776				1.15909e+06	732927
Q13405|RM49_HUMAN	1.01664e+06	553951	1.46661e+06	674654	498463	1.01752e+06				1.0124e+06	730213
Q9Y2Q9|RT28_HUMAN;tr|E5RFH3|E5RFH3_HUMAN;tr|E5RGC7|E5RGC7_HUMAN	1.08174e+06	857572	1.25838e+06	722341	711008	756281				1.0659e+06	729876
Q10570|CPSF1_HUMAN	584716	1.43127e+06	588651	619790	1.07391e+06	492955				868213	728884
P28070|PSB4_HUMAN	1.34067e+06	947201	843105	788508	632633	759024				1.04366e+06	726722
O00425|IF2B3_HUMAN	911124	477505	796618	683320	644424	848536				728416	725427
tr|A0A2X4TM57|A0A2X4TM57_SALER	3.11068e+06	2.04708e+06	450037	658277	801760	712271				1.86926e+06	724103
tr|A0A2X4T0L6|A0A2X4T0L6_SALER	1.29325e+06	857094	1.13459e+06	795822	705942	667741				1.09498e+06	723168
Q9P2D1|CHD7_HUMAN	2.78279e+06	1.36681e+06	820967	640308	739458	779626				1.65686e+06	719798
tr|A0A2X4T5Q7|A0A2X4T5Q7_SALER	2.03322e+06	1.16247e+06	424928	940816	764525	453077				1.20687e+06	719473
Q08257|QOR_HUMAN	1.00008e+06	559688	903358	739580	707903	710586				821041	719356
Q96PU8-3|QKI_HUMAN;Q96PU8-5|QKI_HUMAN;Q96PU8-6|QKI_HUMAN;Q96PU8-8|QKI_HUMAN;Q96PU8-9|QKI_HUMAN;Q96PU8|QKI_HUMAN	1.66706e+06	1.59648e+06	547946	822880	1.02376e+06	308525				1.27049e+06	718388
Q9H0E2|TOLIP_HUMAN	931038	950664	626165	818461	525388	803949				835956	715933
tr|A0A2X4TFL6|A0A2X4TFL6_SALER	939630	515310	392062	413473	708491	1.02559e+06				615667	715853
tr|A0A2X4TXL6|A0A2X4TXL6_SALER	1.38158e+06	2.29756e+06	920041	840208	860997	446207				1.53306e+06	715804
Q9BQG0-2|MBB1A_HUMAN	2.44645e+06	2.42426e+06	760375	449955	1.0382e+06	656253				1.87703e+06	714804
P18077|RL35A_HUMAN	1.21569e+06	1.12241e+06	1.05696e+06	628691	758634	755184				1.13169e+06	714170
tr|A0A2X4SYP3|A0A2X4SYP3_SALER	1.0337e+06	1.16355e+06	1.16626e+06	1.03595e+06	462598	643347				1.12117e+06	713966
Q14061|COX17_HUMAN;tr|C9J8T6|C9J8T6_HUMAN	1.00082e+06	905824	1.56185e+06	807738	648849	685293				1.15616e+06	713960
P05556|ITB1_HUMAN	712254	610877	745510	845545	552352	743300				689547	713732
tr|A0A2X4TJY3|A0A2X4TJY3_SALER	956247	928027	787982	848035	889897	402596				890752	713509
tr|A0A2X4TJY0|A0A2X4TJY0_SALER	408419	500399	759747	857207	680658	599133				556188	712333
Q9BYD2|RM09_HUMAN	428380	898139	1.1114e+06	614070	640564	882292				812640	712309
P35221|CTNA1_HUMAN	361861	649320	946600	939085	484025	713072				652594	712061
P55735|SEC13_HUMAN	2.07479e+06	1.42757e+06	626272	572528	905834	656397				1.37621e+06	711586
Q9Y221|NIP7_HUMAN	1.22931e+06	1.49929e+06	760443	651721	1.05779e+06	424963				1.16301e+06	711491
Q5JS37|NHLC3_HUMAN	1.16016e+06	453795	603269	823980	667223	642008				739073	711070
Q9UBX1|CATF_HUMAN	714611	466902	550573	663508	698126	770695				577362	710776
P62072|TIM10_HUMAN	1.19028e+06	562720	1.3789e+06	837345	310934	978364				1.04397e+06	708881
Q13243|SRSF5_HUMAN	1.98791e+06	1.22994e+06	762043	577129	931979	613553				1.32663e+06	707554
O94906|PRP6_HUMAN	915694	1.19984e+06	475244	543039	861611	715573				863592	706741
Q9Y3U8|RL36_HUMAN	1.41913e+06	1.24826e+06	966004	556633	613608	947733				1.21113e+06	705991
P13073|COX41_HUMAN	1.42532e+06	1.03709e+06	1.31361e+06	580084	529043	1.00673e+06				1.25867e+06	705285
Q6UN15|FIP1_HUMAN	868271	968400	889973	598095	925783	591888				908881	705255
O75521-2|ECI2_HUMAN;O75521|ECI2_HUMAN;tr|A0A0C4DGA2|A0A0C4DGA2_HUMAN;tr|F1LLU7|F1LLU7_HUMAN	1.13937e+06	915207	732111	509010	567303	1.03803e+06				928895	704781
Q8NBJ5|GT251_HUMAN	873544	762126	665267	476690	720310	900875				766979	699292
Q9UEU0|VTI1B_HUMAN	660390	1.03479e+06	1.62191e+06	608941	476105	1.00843e+06				1.1057e+06	697826
Q00325-2|MPCP_HUMAN;Q00325|MPCP_HUMAN;tr|F8VVM2|F8VVM2_HUMAN	370328	284886	859540	558132	729605	795783				504918	694507
tr|A0A2X4TLM7|A0A2X4TLM7_SALER	917720	587814	846435	665219	723977	687566				783990	692254
P62269|RS18_HUMAN	1.66469e+06	1.21259e+06	1.4112e+06	708399	630751	730255				1.42949e+06	689802
Q96GQ7|DDX27_HUMAN;tr|B7Z6D5|B7Z6D5_HUMAN	927087	1.04627e+06	843195	627673	871907	566632				938850	688738
tr|A0A2X4TFP0|A0A2X4TFP0_SALER	662980	656347	1.27828e+06	641311	578542	842807				865868	687553
Q7Z4H8|KDEL2_HUMAN	644853	883121	1.05407e+06	640322	664263	749165				860681	684583
Q9BVA1|TBB2B_HUMAN	517863	804033	1.05736e+06	762150	536858	754427				793085	684478
Q01130|SRSF2_HUMAN;tr|J3KP15|J3KP15_HUMAN	1.52595e+06	1.29034e+06	850352	754024	821919	474962				1.22221e+06	683635
P12236|ADT3_HUMAN	1.3789e+06	631848	1.19523e+06	610649	583432	848462				1.06866e+06	680847
P18031|PTN1_HUMAN	1.18179e+06	765871	1.19412e+06	660177	618773	759690				1.04726e+06	679547
Q9UBV8|PEF1_HUMAN	1.13297e+06	1.29988e+06	1.93509e+06	204905	866941	960965				1.45598e+06	677604
tr|A0A2X4TB54|A0A2X4TB54_SALER	326076	1.62059e+06	915226	577877	843637	609669				953964	677061
tr|A0A2X4TM00|A0A2X4TM00_SALER	432789	888634	1.3438e+06	720974	531635	776984				888407	676531
Q9H9J2|RM44_HUMAN	1.86267e+06	1.07281e+06	1.19822e+06	659058	596763	773728				1.3779e+06	676516
Q16531|DDB1_HUMAN	1.61851e+06	588925	636590	673779	747566	607892				948007	676412
O00592-2|PODXL_HUMAN;O00592|PODXL_HUMAN	1.06623e+06	996074	992153	686642	640369	701743				1.01815e+06	676251
Q9NX62|IMPA3_HUMAN	1.53705e+06	1.03712e+06	1.04574e+06	667241	623496	736494				1.20664e+06	675744
Q8NCW5-2|NNRE_HUMAN;Q8NCW5|NNRE_HUMAN	1.1338e+06	709295	1.23184e+06	726021	575226	723481				1.02498e+06	674909
P25205-2|MCM3_HUMAN;P25205|MCM3_HUMAN	1.92507e+06	1.3367e+06	1.20495e+06	908629	726757	388507				1.48891e+06	674631
Q99797|MIPEP_HUMAN	929695	745222	959410	566513	735029	721377				878109	674306
tr|A0A2X4T285|A0A2X4T285_SALER	798668	556790	784379	730073	595874	692398				713279	672782
tr|A0A2X4SYE8|A0A2X4SYE8_SALER	4.18615e+06	494428	755380	789572	537026	689680				1.81199e+06	672092
Q9Y5J9|TIM8B_HUMAN;tr|G3XAN8|G3XAN8_HUMAN	1.37935e+06	1.14913e+06	1.19147e+06	914812	325260	774448				1.23999e+06	671507
Q9GZY8-2|MFF_HUMAN;Q9GZY8-3|MFF_HUMAN;Q9GZY8-4|MFF_HUMAN;Q9GZY8-5|MFF_HUMAN;Q9GZY8|MFF_HUMAN;tr|C9JHF5|C9JHF5_HUMAN	290017	825461	1.31509e+06	597121	727313	686566				810191	670334
tr|A0A2X4SYF3|A0A2X4SYF3_SALER	1.27357e+06	807154	800072	283884	621087	1.10361e+06				960265	669526
tr|K7ENJ4|K7ENJ4_HUMAN	1.07905e+06	853584	905657	639907	627456	740816				946096	669393
P21953|ODBB_HUMAN	1.03603e+06	841189	950718	657248	737269	613159				942647	669225
O75071|EFC14_HUMAN	2.2635e+06	1.26069e+06	424939	430255	962320	614550				1.31638e+06	669041
P61353|RL27_HUMAN	2.62136e+06	2.35233e+06	1.80535e+06	640114	741644	620507				2.25968e+06	667422
Q5UIP0-2|RIF1_HUMAN;Q5UIP0|RIF1_HUMAN	507833	1.63649e+06	563616	681887	931744	384254				902645	665962
tr|A0A2X4WTI9|A0A2X4WTI9_SALER	80674.3	58442.9	82360.4	657276	364915	972846				73825.9	665012
Q16881-2|TRXR1_HUMAN;Q16881-3|TRXR1_HUMAN;Q16881-4|TRXR1_HUMAN;Q16881-5|TRXR1_HUMAN;Q16881-6|TRXR1_HUMAN;Q16881-7|TRXR1_HUMAN;Q16881|TRXR1_HUMAN;tr|A0A087WSW9|A0A087WSW9_HUMAN;tr|A0A087WSY9|A0A087WSY9_HUMAN;tr|A0A182DWI3|A0A182DWI3_HUMAN;tr|E2QRB9|E2QRB9_HUMAN;tr|E9PIR7|E9PIR7_HUMAN;tr|F8W809|F8W809_HUMAN	400381	430809	497017	661186	723433	609111				442736	664577
Q99623|PHB2_HUMAN;tr|F5GY37|F5GY37_HUMAN;tr|J3KPX7|J3KPX7_HUMAN	711667	848616	1.04006e+06	557380	652936	782721				866781	664346
Q92522|H1X_HUMAN	2.67781e+06	2.23786e+06	760733	813265	686297	482206				1.89213e+06	660589
P37268-2|FDFT_HUMAN;P37268|FDFT_HUMAN;tr|A0A1W2PQ47|A0A1W2PQ47_HUMAN;tr|E9PNM1|E9PNM1_HUMAN	1.33177e+06	1.00491e+06	1.05109e+06	748960	474218	757135				1.12926e+06	660105
Q92928|RAB1C_HUMAN	1.08874e+06	925384	1.1861e+06	600196	579936	800063				1.06674e+06	660065
Q13084|RM28_HUMAN	1.16792e+06	793497	1.20411e+06	651600	629009	697590				1.05517e+06	659400
Q8IYB8|SUV3_HUMAN	1.05349e+06	644586	740797	661015	495397	819009				812958	658474
Q9Y697-2|NFS1_HUMAN;Q9Y697-3|NFS1_HUMAN;Q9Y697|NFS1_HUMAN	849982	654630	1.01199e+06	647064	578349	747332				838867	657581
Q9NZD8-2|SPG21_HUMAN;Q9NZD8|SPG21_HUMAN	891548	829953	846411	719650	564817	683689				855971	656052
tr|A0A2X4T5I9|A0A2X4T5I9_SALER	1.73746e+06	1.03423e+06	1.15258e+06	807297	561389	599022				1.30809e+06	655902
P29622|KAIN_HUMAN	555189	831628	697332	616384	542297	809006				694716	655896
Q562R1|ACTBL_HUMAN	593197	562770	464166	1.07312e+06	465044	428545				540044	655571
tr|A0A2X4TJB0|A0A2X4TJB0_SALER	269074	1.13234e+06	879452	705149	576643	683655				760287	655149
P62081|RS7_HUMAN	590393	1.05853e+06	1.55857e+06	666799	678551	616442				1.06916e+06	653931
Q9UKF6|CPSF3_HUMAN	1.13115e+06	1.09119e+06	433589	519939	895122	542254				885309	652438
Q13547|HDAC1_HUMAN	1.58384e+06	1.54881e+06	718738	638879	799962	517987				1.2838e+06	652276
Q9H6Y7|RN167_HUMAN;tr|I3L0L6|I3L0L6_HUMAN	815374	164060	1.14525e+06	638011	622993	688845				708229	649949
tr|A0A2X4T3U8|A0A2X4T3U8_SALER	656597	535713	1.19879e+06	866446	460445	618183				797032	648358
Q13867|BLMH_HUMAN;tr|K7ES02|K7ES02_HUMAN	552839	436738	473788	840045	526337	578131				487789	648171
P50995-2|ANX11_HUMAN;P50995|ANX11_HUMAN	1.00543e+06	699632	1.24375e+06	252271	912328	776083				982937	646894
tr|E7ESL0|E7ESL0_HUMAN	789852	340318	755649	593413	543106	802188				628606	646236
Q96T88-2|UHRF1_HUMAN;Q96T88|UHRF1_HUMAN;tr|A0A087WTW0|A0A087WTW0_HUMAN;tr|A0A087WVR3|A0A087WVR3_HUMAN	1.17232e+06	1.28763e+06	693239	622271	859181	453608				1.05106e+06	645020
O75694-2|NU155_HUMAN;O75694|NU155_HUMAN;tr|E9PF10|E9PF10_HUMAN;O94986-1|CE152_HUMAN	1.3632e+06	1.47613e+06	605476	466025	870177	595485				1.14827e+06	643896
Q6DKI1|RL7L_HUMAN	1.0977e+06	1.02201e+06	558396	646376	753594	530836				892702	643602
O75400-2|PR40A_HUMAN;O75400|PR40A_HUMAN	1.13255e+06	907784	498819	561324	964564	402377				846386	642755
Q9UNW1|MINP1_HUMAN	1.08416e+06	704574	844926	621489	599542	706280				877888	642437
tr|A0A2X4TVT1|A0A2X4TVT1_SALER	499301	573628	471893	820042	569923	530928				514941	640298
O94874|UFL1_HUMAN	575284	906706	776704	580906	617074	722879				752898	640286
Q8TED0|UTP15_HUMAN	617311	833465	715447	713519	746566	460572				722074	640219
Q00341|VIGLN_HUMAN;tr|A0A024R4E5|A0A024R4E5_HUMAN;Q00341-2|VIGLN_HUMAN	595170	412547	980472	698243	533913	686456				662730	639537
Q8IYQ7|THNS1_HUMAN	912493	687557	1.21486e+06	694154	538611	684708				938304	639158
Q7L2E3-2|DHX30_HUMAN	648586	1.59708e+06	1.41179e+06	489979	603973	820905				1.21915e+06	638286
B2RXH8|HNRC2_HUMAN	1.50575e+06	1.5735e+06	533624	475931	879704	558925				1.20429e+06	638187
P16989-3|YBOX3_HUMAN;P16989|YBOX3_HUMAN	911067	1.93531e+06	966955	591635	547584	767703				1.27111e+06	635641
Q86YZ3|HORN_HUMAN	409726	1.01279e+06	519365	667834	443689	795008				647293	635510
P53396-2|ACLY_HUMAN;P53396|ACLY_HUMAN	672146	1.05249e+06	1.03638e+06	515937	556382	833229				920338	635183
tr|A0A2X4T155|A0A2X4T155_SALER	716324	561459	567571	710681	579537	609451				615118	633223
Q969X6|UTP4_HUMAN;tr|H3BSH7|H3BSH7_HUMAN	853705	999624	576354	527652	851004	518602				809894	632419
Q96D15|RCN3_HUMAN	1.20809e+06	755993	843544	581402	633400	681267				935876	632023
Q4G0F5|VP26B_HUMAN	1.28001e+06	883594	843810	640077	829566	425152				1.00247e+06	631598
Q7KZ85|SPT6H_HUMAN	730199	862059	554562	499206	952772	441937				715607	631305
P61225|RAP2B_HUMAN	923588	680980	659740	632769	516953	743977				754769	631233
O15372|EIF3H_HUMAN;tr|B3KS98|B3KS98_HUMAN	1.09133e+06	878653	860897	618724	643326	631540				943626	631197
tr|A0A2X4T588|A0A2X4T588_SALER	889619	790312	970502	625272	638982	629060				883478	631105
Q15019-2|SEPT2_HUMAN;Q15019-3|SEPT2_HUMAN;Q15019|SEPT2_HUMAN;tr|B5MCX3|B5MCX3_HUMAN	403802	509053	769566	968946	382178	540253				560807	630459
Q14978-3|NOLC1_HUMAN	1.74227e+06	1.58926e+06	906627	609853	837218	442752				1.41272e+06	629941
tr|A0A2X4TJH7|A0A2X4TJH7_SALER	1.30113e+06	1.02381e+06	725868	455939	908547	525243				1.01694e+06	629910
Q14739|LBR_HUMAN	941481	1.50037e+06	1.49217e+06	273366	896284	719216				1.31134e+06	629622
Q5JTH9-2|RRP12_HUMAN;Q5JTH9-3|RRP12_HUMAN;Q5JTH9|RRP12_HUMAN	844391	1.07223e+06	564820	530266	916500	439280				827146	628682
Q9NQZ5|STAR7_HUMAN	618047	644293	495733	618567	776775	488310				586024	627884
Q9BYD1|RM13_HUMAN	870186	778345	1.58168e+06	607670	455775	819340				1.07674e+06	627595
P35659|DEK_HUMAN	1.71967e+06	1.76991e+06	744409	680583	708811	493370				1.41133e+06	627588
tr|A0A2X4T8G3|A0A2X4T8G3_SALER	1.04993e+06	374132	701952	687699	638319	552634				708670	626217
O00541-2|PESC_HUMAN;O00541|PESC_HUMAN	1.05913e+06	933067	943235	600322	661412	612406				978476	624713
P08579|RU2B_HUMAN	1.26154e+06	1.30049e+06	568111	503736	919273	448849				1.04338e+06	623953
P49748-2|ACADV_HUMAN;P49748-3|ACADV_HUMAN;P49748|ACADV_HUMAN	623928	452216	719647	617240	550869	703625				598597	623911
P00390-2|GSHR_HUMAN;P00390-3|GSHR_HUMAN;P00390|GSHR_HUMAN	896125	434473	558238	591516	520568	754417				629612	622167
tr|A0A2X4T988|A0A2X4T988_SALER	626194	497881	1.00575e+06	728703	732848	404554				709942	622035
O60264|SMCA5_HUMAN	1.74426e+06	1.90262e+06	802010	653863	692131	518373				1.48296e+06	621456
tr|A0A2X4WPL7|A0A2X4WPL7_SALER	844951	634052	778046	539639	649498	660663				752350	616600
Q93077|H2A1C_HUMAN	1.36208e+06	908852	901821	631420	548994	666847				1.05758e+06	615754
Q9H3Z4|DNJC5_HUMAN	760002	564813	690634	609183	586424	649622				671816	615076
Q02241-2|KIF23_HUMAN;Q02241|KIF23_HUMAN;tr|H7BYN4|H7BYN4_HUMAN;Q9BW19|KIFC1_HUMAN	1.03872e+06	809815	1.14799e+06	614609	602892	626805				998843	614769
tr|A0A2X4WK87|A0A2X4WK87_SALER	2.64741e+06	1.0747e+06	1.07385e+06	560072	830864	453111				1.59866e+06	614682
Q16181-2|SEPT7_HUMAN;Q16181|SEPT7_HUMAN;tr|E7EPK1|E7EPK1_HUMAN;tr|E7ES33|E7ES33_HUMAN;tr|G3V1Q4|G3V1Q4_HUMAN	150312	407030	681155	864745	447489	531040				412832	614425
P20337|RAB3B_HUMAN	1.83136e+06	678833	462810	620628	508999	708279				991002	612635
Q13310-2|PABP4_HUMAN;Q13310-3|PABP4_HUMAN;Q13310|PABP4_HUMAN;tr|B1ANR0|B1ANR0_HUMAN	909300	782642	1.02364e+06	616355	531262	688665				905193	612094
Q13217|DNJC3_HUMAN	856442	1.00911e+06	639645	640572	686834	507532				835067	611646
Q92805|GOGA1_HUMAN	655531	744958	897846	540335	764574	528381				766111	611097
P68371|TBB4B_HUMAN	960682	355439	739031	479574	685722	666967				685051	610754
P37198|NUP62_HUMAN	1.1558e+06	1.07034e+06	544091	530798	797957	500816				923412	609857
P61326|MGN_HUMAN;Q96A72|MGN2_HUMAN;P61326-2|MGN_HUMAN	988635	891308	265453	667677	749334	411805				715132	609605
O00566|MPP10_HUMAN	1.00113e+06	969019	438982	541405	750438	533840				803045	608561
Q6P1L8|RM14_HUMAN	175494	656862	728959	569337	543408	712924				520438	608556
Q13641|TPBG_HUMAN	746069	430663	635243	423049	606553	794556				603991	608053
Q8WUM0|NU133_HUMAN	1.04202e+06	853840	971383	628957	513371	680977				955748	607769
Q99848|EBP2_HUMAN;tr|H7C2Q8|H7C2Q8_HUMAN	1.95257e+06	697938	585675	562776	872802	376761				1.07873e+06	604113
O14579-3|COPE_HUMAN;O14579|COPE_HUMAN;tr|M0QXB4|M0QXB4_HUMAN	1.75574e+06	1.23296e+06	1.04754e+06	689119	524191	598052				1.34542e+06	603787
tr|A0A2X4TNZ9|A0A2X4TNZ9_SALER	1.6488e+06	466506	887196	720616	599657	489456				1.00083e+06	603243
P08708|RS17_HUMAN	1.19308e+06	983530	722260	557210	655147	595331				966290	602563
tr|A0A2X4TJ16|A0A2X4TJ16_SALER	1.12657e+06	683392	463940	691757	526074	585436				757966	601089
Q5RKV6|EXOS6_HUMAN	349519	1.40723e+06	490793	459679	937605	401263				749179	599516
P19404|NDUV2_HUMAN;tr|E7EPT4|E7EPT4_HUMAN	1.16102e+06	719354	905020	556186	591498	648263				928464	598649
B5ME19|EIFCL_HUMAN;Q99613|EIF3C_HUMAN	1.26988e+06	862647	1.10032e+06	617744	519900	657506				1.07762e+06	598383
Q02952-2|AKA12_HUMAN;Q02952-3|AKA12_HUMAN;Q02952|AKA12_HUMAN	890839	336579	716900	799101	490366	503519				648106	597662
P33316-2|DUT_HUMAN;P33316|DUT_HUMAN;tr|A0A0C4DGL3|A0A0C4DGL3_HUMAN;tr|H0YKC5|H0YKC5_HUMAN;tr|H0YKI0|H0YKI0_HUMAN;tr|H0YMM5|H0YMM5_HUMAN;tr|H0YNJ9|H0YNJ9_HUMAN;tr|H0YNW5|H0YNW5_HUMAN	137733	609781	2.61586e+06	608466	589938	593285				1.12112e+06	597230
Q12996|CSTF3_HUMAN	1.65449e+06	1.39467e+06	414155	494739	905941	390306				1.15444e+06	596996
Q04756|HGFA_HUMAN;tr|D6RAR4|D6RAR4_HUMAN	1.88069e+06	1.36071e+06	505991	524701	523239	742468				1.24913e+06	596803
Q9P0M9|RM27_HUMAN;tr|H7C5U8|H7C5U8_HUMAN	1.09712e+06	1.03402e+06	870846	649089	426385	712410				1.00066e+06	595961
tr|A0A087WT44|A0A087WT44_HUMAN	264281	736765	1.15948e+06	574419	569189	640265				720174	594624
P22830-2|HEMH_HUMAN;P22830|HEMH_HUMAN;tr|K7ELX4|K7ELX4_HUMAN	1.04541e+06	494486	830575	611330	487831	683654				790157	594272
P01111|RASN_HUMAN;P01112-2|RASH_HUMAN;P01112|RASH_HUMAN;P01116-2|RASK_HUMAN;P01116|RASK_HUMAN	873304	387762	911160	857328	427943	491651				724075	592307
tr|A0A2X4T4C9|A0A2X4T4C9_SALER	712392	466334	240582	255495	782114	738059				473103	591890
tr|A0A2X4WF09|A0A2X4WF09_SALER	1.1656e+06	996142	644984	768442	478204	527032				935576	591226
tr|A0A2X4TVM0|A0A2X4TVM0_SALER	795807	769307	667444	603109	617675	550739				744186	590508
P49756|RBM25_HUMAN	1.42969e+06	1.34335e+06	582850	593220	744729	432796				1.11863e+06	590248
P62847-2|RS24_HUMAN;P62847-3|RS24_HUMAN;P62847-4|RS24_HUMAN;P62847|RS24_HUMAN;tr|A0A087WUS0|A0A087WUS0_HUMAN;tr|E7ETK0|E7ETK0_HUMAN	1.26235e+06	763434	1.01893e+06	632125	463334	675158				1.01491e+06	590206
Q99417|MYCBP_HUMAN;tr|A0A087WV05|A0A087WV05_HUMAN	150444	345756	568681	581221	563880	623286				354960	589462
P01008|ANT3_HUMAN	639921	772869	946555	545202	461525	761284				786449	589337
tr|A0A2X4TWS4|A0A2X4TWS4_SALER	3.09849e+06	2.96496e+06	1.34177e+06	727414	660474	379524				2.46841e+06	589137
P63092-2|GNAS2_HUMAN;P63092-3|GNAS2_HUMAN;P63092-4|GNAS2_HUMAN;P63092|GNAS2_HUMAN;Q5JWF2-2|GNAS1_HUMAN;Q5JWF2|GNAS1_HUMAN	520897	439193	595749	776140	409807	578479				518613	588142
P31948-2|STIP1_HUMAN;P31948|STIP1_HUMAN	250600	115965	795515	898272	306908	555987				387360	587056
P26038|MOES_HUMAN	1.22426e+06	978126	1.20543e+06	689539	575270	496248				1.13594e+06	587019
P51572-2|BAP31_HUMAN;P51572|BAP31_HUMAN	1.13413e+06	1.1996e+06	1.0692e+06	666837	404249	689692				1.13431e+06	586926
P05386|RLA1_HUMAN	947822	484795	577276	861582	322135	575667				669965	586461
Q9H0S4|DDX47_HUMAN	1.19126e+06	1.3752e+06	1.01394e+06	571613	695363	487470				1.19346e+06	584816
Q9UHD9|UBQL2_HUMAN	927108	727490	641498	571223	622762	557308				765365	583764
P52565|GDIR1_HUMAN;tr|J3KTF8|J3KTF8_HUMAN;tr|J3QQX2|J3QQX2_HUMAN	973781	640917	804882	768580	475808	504513				806526	582967
tr|A0A2X4TJE1|A0A2X4TJE1_SALER	767488	891835	782161	662966	531430	553031				813828	582476
P50395|GDIB_HUMAN	785313	541134	397505	696994	426923	623070				574651	582329
tr|A0A2X4SUX3|A0A2X4SUX3_SALER	666468	852472	558806	478417	777633	490848				692582	582299
Q5JPH6|SYEM_HUMAN	1.02612e+06	422105	512207	545788	470687	728669				653478	581715
P11387|TOP1_HUMAN	279101	1.12036e+06	469325	650397	660959	429400				622927	580252
tr|A0A2X4TKA9|A0A2X4TKA9_SALER	559587	507039	465036	511030	625445	603281				510554	579919
Q9Y3F4-2|STRAP_HUMAN;Q9Y3F4|STRAP_HUMAN	1.21336e+06	920111	1.15221e+06	456783	585990	693002				1.09523e+06	578592
Q9UM22|EPDR1_HUMAN	1.03024e+06	590706	831052	634237	467081	626112				817331	575810
Q9BYC9|RM20_HUMAN	836474	754298	1.05411e+06	519956	488780	718399				881626	575712
Q96C36|P5CR2_HUMAN	1.18724e+06	554587	483240	568326	452425	704680				741688	575143
Q9BQ67|GRWD1_HUMAN	464712	462437	442124	422003	790604	512282				456424	574963
P42345|MTOR_HUMAN	993290	658656	1.04695e+06	486323	612008	614496				899632	570942
Q9HD26-2|GOPC_HUMAN;Q9HD26|GOPC_HUMAN	147702	372489	635359	668473	526195	517576				385183	570748
tr|A0A2X4TQU1|A0A2X4TQU1_SALER	1.64615e+06	1.19953e+06	543256	576732	685650	445708				1.12965e+06	569363
tr|A0A2X4TII2|A0A2X4TII2_SALER	584991	359673	463970	658933	819283	229428				469545	569215
O15160-2|RPAC1_HUMAN;O15160|RPAC1_HUMAN	1.0979e+06	1.1099e+06	519799	480789	773636	452892				909199	569105
Q09161|NCBP1_HUMAN	2.17135e+06	1.44333e+06	489442	534715	709639	461794				1.36804e+06	568716
Q15005|SPCS2_HUMAN;tr|A0A087WUC6|A0A087WUC6_HUMAN;tr|E9PI68|E9PI68_HUMAN;tr|E9PL01|E9PL01_HUMAN;tr|E9PRB9|E9PRB9_HUMAN	1.38373e+06	901267	1.13907e+06	523279	496906	683985				1.14136e+06	568057
Q00403|TF2B_HUMAN	2.09792e+06	532285	663484	671588	631391	399128				1.09789e+06	567369
Q96I59|SYNM_HUMAN	554959	234490	825970	550640	570547	573807				538473	564998
P14324-2|FPPS_HUMAN;P14324|FPPS_HUMAN;tr|A0A087WTP2|A0A087WTP2_HUMAN;tr|A0A087WVN4|A0A087WVN4_HUMAN;tr|A0A087X1D8|A0A087X1D8_HUMAN	842772	522827	444710	496205	841867	354469				603436	564180
Q01518-2|CAP1_HUMAN;Q01518|CAP1_HUMAN	789627	485633	584295	606622	527221	555034				619852	562959
P31937|3HIDH_HUMAN	829207	560520	594614	547181	541261	596694				661447	561712
Q9UMX0|UBQL1_HUMAN	813661	773581	693404	502899	533375	646166				760215	560813
Q96AE4|FUBP1_HUMAN	883868	784322	601877	578363	679732	422808				756689	560301
P35579|MYH9_HUMAN	801844	548334	664266	560787	517316	599738				671481	559280
Q14160-2|SCRIB_HUMAN;Q14160-3|SCRIB_HUMAN;Q14160|SCRIB_HUMAN;tr|A0A0G2JMS7|A0A0G2JMS7_HUMAN;tr|A0A0G2JNZ2|A0A0G2JNZ2_HUMAN;tr|A0A0G2JPP5|A0A0G2JPP5_HUMAN	112814	418710	497644	1.00689e+06	253880	416177				343056	558983
O95602|RPA1_HUMAN	1.233e+06	926623	445947	650119	595554	429517				868522	558396
Q8NBN3|TM87A_HUMAN	859199	291196	635009	492288	536031	642914				595135	557078
O15042-2|SR140_HUMAN;O15042|SR140_HUMAN	982695	1.15864e+06	611247	514615	772623	379937				917529	555725
Q86W42-2|THOC6_HUMAN;Q86W42-3|THOC6_HUMAN;Q86W42|THOC6_HUMAN	807786	1.1173e+06	593493	499340	812409	354412				839526	555387
tr|A0A2X4TTD4|A0A2X4TTD4_SALER	645505	488820	810239	840031	357260	467468				648188	554920
Q9UBI6|GBG12_HUMAN	741429	382383	1.03399e+06	767482	197661	696425				719268	553856
P82675|RT05_HUMAN	969927	651039	940288	517153	534068	607009				853751	552744
P55145|MANF_HUMAN;tr|A8K878|A8K878_HUMAN	817142	626055	1.03487e+06	592214	408567	652825				826022	551202
O95292|VAPB_HUMAN	97475.1	450904	1.01748e+06	553112	450075	644970				521953	549386
Q8WUX1-2|S38A5_HUMAN;Q8WUX1|S38A5_HUMAN;tr|A0A087X1I6|A0A087X1I6_HUMAN	310797	274727	575626	423850	512395	706072				387050	547439
Q6P6C2-1|ALKB5_HUMAN;Q6P6C2|ALKB5_HUMAN	1.58904e+06	1.72351e+06	590013	695717	590925	355034				1.30085e+06	547226
tr|A0A2X4SZ89|A0A2X4SZ89_SALER	832162	694300	791505	580023	560253	498269				772656	546182
P62857|RS28_HUMAN	552750	1.21523e+06	836313	619621	418825	597081				868096	545176
P25787|PSA2_HUMAN;tr|A0A024RA52|A0A024RA52_HUMAN	636337	512439	536443	516693	574985	543219				561740	544965
tr|A0A2X4TG63|A0A2X4TG63_SALER	1.53862e+06	506616	1.11147e+06	659875	388592	581466				1.05224e+06	543311
O95782-2|AP2A1_HUMAN;O95782|AP2A1_HUMAN	773331	446559	689035	972732	355773	301273				636309	543259
O00303|EIF3F_HUMAN	831597	813387	769712	548294	467955	611012				804899	542420
Q92797|SYMPK_HUMAN	591141	457748	318454	522430	797001	302033				455781	540488
Q9GZR7|DDX24_HUMAN;tr|G3V529|G3V529_HUMAN	1.24593e+06	1.00304e+06	1.04484e+06	456616	687192	476927				1.09794e+06	540245
P50502|F10A1_HUMAN;Q8IZP2|ST134_HUMAN;tr|F6VDH7|F6VDH7_HUMAN;tr|H7C3I1|H7C3I1_HUMAN;tr|Q3KNR6|Q3KNR6_HUMAN	614144	984807	724535	642185	486290	491820				774496	540098
tr|A0A2X4TKM9|A0A2X4TKM9_SALER	1.14186e+06	641908	468143	579690	616090	421425				750636	539068
Q8IX01-3|SUGP2_HUMAN;Q8IX01-4|SUGP2_HUMAN;Q8IX01|SUGP2_HUMAN;tr|M0R2Z9|M0R2Z9_HUMAN;tr|M0R3F6|M0R3F6_HUMAN	946219	1.04673e+06	453506	530780	716579	368714				815485	538691
Q9UKX7|NUP50_HUMAN	936237	953194	384427	474645	729237	411248				757953	538377
Q5T653|RM02_HUMAN	128410	245221	971260	549281	501047	563923				448297	538084
P04083|ANXA1_HUMAN	3.07104e+06	2.1073e+06	842912	297367	369599	946851				2.00709e+06	537939
Q9UBQ0-2|VPS29_HUMAN;Q9UBQ0|VPS29_HUMAN;tr|F8VXU5|F8VXU5_HUMAN	876406	747375	655918	682095	429323	501284				759900	537567
Q9Y399|RT02_HUMAN	172891	712562	631624	516163	413586	681083				505692	536944
Q8IZL8|PELP1_HUMAN;tr|C9JFV4|C9JFV4_HUMAN	1.04376e+06	957960	662240	477438	784035	349095				887988	536856
Q9NQL2|RRAGD_HUMAN	608294	541265	575371	641858	506063	457735				574977	535218
tr|A0A2X4TLN0|A0A2X4TLN0_SALER	223632	227572	3.64117e+06	57955.7	87117.7	1.45391e+06				1.36412e+06	532993
Q969S9-2|RRF2M_HUMAN;Q969S9-3|RRF2M_HUMAN;Q969S9|RRF2M_HUMAN	1.12199e+06	304866	510908	517481	431012	650157				645920	532883
P22570-3|ADRO_HUMAN	1.08605e+06	799709	168824	86925.8	853329	655865				684860	532040
Q13123|RED_HUMAN	1.01616e+06	984820	472486	465628	744860	384835				824488	531774
tr|A0A2X4WMR6|A0A2X4WMR6_SALER	673765	389487	566022	528225	477326	589589				543091	531714
Q15031|SYLM_HUMAN	618423	571864	465364	451894	526603	616395				551884	531631
P41091|IF2G_HUMAN	806381	840159	736431	508992	500481	585178				794323	531550
Q9NQT5|EXOS3_HUMAN	193853	233651	363310	410033	763982	417373				263605	530463
O94973-2|AP2A2_HUMAN;O94973|AP2A2_HUMAN	546158	341172	601968	577475	406042	607651				496432	530389
Q68D91|MBLC2_HUMAN	552145	545350	674188	583053	420466	582443				590561	528654
tr|A0A2X4WG43|A0A2X4WG43_SALER	715945	476423	582391	641842	515619	425418				591586	527626
Q9UNL2-2|SSRG_HUMAN;Q9UNL2|SSRG_HUMAN;tr|C9JA28|C9JA28_HUMAN	932145	1.24829e+06	1.29411e+06	500531	359676	719199				1.15818e+06	526469
Q8TAE8|G45IP_HUMAN	1.15744e+06	783213	1.11529e+06	460233	553844	565135				1.01865e+06	526404
P53621-2|COPA_HUMAN;P53621|COPA_HUMAN	659832	674868	667789	542096	558250	478716				667496	526354
tr|A0A2X4THK7|A0A2X4THK7_SALER	615230	1.03577e+06	395332	622647	571291	381546				682112	525161
P62701|RS4X_HUMAN	58284.3	828324	836740	784712	405201	385447				574449	525120
P28074-3|PSB5_HUMAN;P28074|PSB5_HUMAN	1.48837e+06	398979	400000	543745	480189	549468				762449	524467
Q99832-3|TCPH_HUMAN;Q99832|TCPH_HUMAN	902218	663953	666876	456375	526298	589705				744349	524126
tr|A0A2X4TDU2|A0A2X4TDU2_SALER	1.0051e+06	1.01542e+06	924947	526286	629937	415918				981825	524047
Q96GK7|FAH2A_HUMAN	117349	56429.7	549495	643047	475179	453289				241091	523838
Q16718-2|NDUA5_HUMAN;Q16718|NDUA5_HUMAN;tr|A0A087X1G1|A0A087X1G1_HUMAN	894824	831316	1.03244e+06	538417	354844	676263				919528	523175
Q9H089|LSG1_HUMAN	1.24903e+06	717657	867159	516300	533734	518007				944614	522680
tr|A0A2X4T0M6|A0A2X4T0M6_SALER	1.23894e+06	947651	998902	790142	415276	359127				1.06183e+06	521515
P13798|ACPH_HUMAN;tr|C9JIF9|C9JIF9_HUMAN	676970	901287	1.0997e+06	385835	809536	366132				892652	520501
Q9H0H5|RGAP1_HUMAN	688647	874999	1.46819e+06	682460	367151	505017				1.01061e+06	518209
P09936|UCHL1_HUMAN;tr|D6R956|D6R956_HUMAN;tr|D6RE83|D6RE83_HUMAN	639470	452438	646143	635093	483535	432172				579350	516933
tr|A0A2X4TDM9|A0A2X4TDM9_SALER	771825	510386	692289	605213	353562	590446				658167	516407
P10620|MGST1_HUMAN	1.79201e+06	640305	1.26338e+06	464285	412520	671210				1.2319e+06	516005
tr|A0A2X4T215|A0A2X4T215_SALER	1.55178e+06	997910	823815	639024	507563	400907				1.1245e+06	515831
Q5JTZ9|SYAM_HUMAN	454049	251446	659917	424942	499617	622616				455137	515725
tr|A0A2X4WA49|A0A2X4WA49_SALER	1.19537e+06	539650	584075	582588	418939	541656				773030	514394
P26373|RL13_HUMAN	464317	413810	515360	391344	692219	458655				464496	514073
Q8N128-2|F177A_HUMAN;Q8N128|F177A_HUMAN;tr|G3V583|G3V583_HUMAN	585191	596183	846068	529938	586249	420298				675814	512162
Q9NV06|DCA13_HUMAN;tr|A0A087WT20|A0A087WT20_HUMAN;tr|B3KME9|B3KME9_HUMAN;tr|E5RHM4|E5RHM4_HUMAN	953141	431142	357310	549106	501566	484562				580531	511745
tr|A0A2X4WT47|A0A2X4WT47_SALER	613630	351436	447072	334586	640541	557114				470713	510747
tr|A0A2X4T7H8|A0A2X4T7H8_SALER	1.18787e+06	949260	638079	667200	486105	376381				925068	509895
P10109|ADX_HUMAN	1.01405e+06	669766	912728	518082	445523	564933				865514	509513
Q08170|SRSF4_HUMAN	610580	567633	820739	386941	583524	550221				666317	506896
P60709|ACTB_HUMAN	326315	184616	338635	866759	308269	342997				283189	506008
P32969|RL9_HUMAN;tr|D6RAN4|D6RAN4_HUMAN	1.0499e+06	625645	601069	552158	546591	419178				758870	505976
tr|A0A2X4WB55|A0A2X4WB55_SALER	594274	361135	567261	340989	505482	667262				507557	504578
O94776|MTA2_HUMAN	1.97177e+06	1.78638e+06	678744	452880	700213	360533				1.47897e+06	504542
Q9BYD3|RM04_HUMAN;tr|K7ES61|K7ES61_HUMAN	950654	751323	860930	539282	406950	563182				854302	503138
Q7Z3K3-2|POGZ_HUMAN;Q7Z3K3-3|POGZ_HUMAN;Q7Z3K3-5|POGZ_HUMAN;Q7Z3K3-6|POGZ_HUMAN;Q7Z3K3-7|POGZ_HUMAN;Q7Z3K3|POGZ_HUMAN	1.08281e+06	956433	251877	504860	726513	275085				763705	502153
P20618|PSB1_HUMAN	521244	433116	519933	584944	429807	491324				491431	502025
Q6P161|RM54_HUMAN	1.67377e+06	964046	955416	547351	375048	574870				1.19774e+06	499090
P50991|TCPD_HUMAN	711298	444273	766223	460005	325954	706320				640598	497426
P63165|SUMO1_HUMAN;tr|B8ZZN6|B8ZZN6_HUMAN	128729	663140	531017	433275	724265	333763				440962	497101
tr|A0A2X4TZI6|A0A2X4TZI6_SALER	475195	706985	759409	517080	432712	541284				647196	497026
Q9Y305-2|ACOT9_HUMAN;Q9Y305-3|ACOT9_HUMAN;Q9Y305-4|ACOT9_HUMAN;Q9Y305|ACOT9_HUMAN	533621	405695	781917	454624	465516	570076				573744	496739
tr|A0A2X4WTT5|A0A2X4WTT5_SALER	248815	225204	668337	537044	493055	455626				380785	495242
Q9Y3B7|RM11_HUMAN	1.17519e+06	870288	841801	417247	532859	532969				962425	494359
O43464-2|HTRA2_HUMAN;O43464-3|HTRA2_HUMAN;O43464|HTRA2_HUMAN;tr|A0A0C4DG44|A0A0C4DG44_HUMAN	462302	436912	568387	500878	503171	476261				489200	493437
P45880-1|VDAC2_HUMAN;P45880-2|VDAC2_HUMAN;P45880|VDAC2_HUMAN;tr|A0A0A0MR02|A0A0A0MR02_HUMAN	1.64816e+06	1.11094e+06	973597	569358	759581	147362				1.24423e+06	492100
tr|A0A2X4WTM3|A0A2X4WTM3_SALER	238942	134269	307468	454766	701765	319719				226893	492083
P40227|TCPZ_HUMAN	1.07186e+06	835499	468204	412908	431398	630430				791855	491579
Q9NWU1-2|OXSM_HUMAN;Q9NWU1|OXSM_HUMAN;tr|C9J2G3|C9J2G3_HUMAN;tr|C9JQQ2|C9JQQ2_HUMAN	563350	307163	524395	469701	451098	552495				464969	491098
P18583-5|SON_HUMAN;P18583-7|SON_HUMAN;P18583-9|SON_HUMAN;P18583|SON_HUMAN	1.64279e+06	1.17673e+06	451993	515573	645604	310793				1.0905e+06	490656
Q99567|NUP88_HUMAN	943957	889552	380225	486805	684535	298763				737912	490034
Q6UW63|KDEL1_HUMAN	132104	105248	141499	425798	547460	494194				126283	489151
tr|A0A2X4WH60|A0A2X4WH60_SALER	1.23545e+06	1.17235e+06	505919	474431	580619	411840				971239	488963
Q8ND56-2|LS14A_HUMAN;Q8ND56-3|LS14A_HUMAN;Q8ND56|LS14A_HUMAN;tr|A0A140TA76|A0A140TA76_HUMAN;tr|I3L4Q1|I3L4Q1_HUMAN;tr|K7EMZ9|K7EMZ9_HUMAN	461862	145526	432998	600548	421763	437821				346795	486711
tr|A0A2X4TBI7|A0A2X4TBI7_SALER	331963	203092	117301	712394	580874	165883				217452	486384
Q9H078-3|CLPB_HUMAN	805584	449608	604883	505399	460297	491665				620025	485787
Q14241|ELOA1_HUMAN;tr|A0A024RAC6|A0A024RAC6_HUMAN	866886	937539	735792	580445	460236	413462				846739	484714
Q96SU4-2|OSBL9_HUMAN;Q96SU4-3|OSBL9_HUMAN;Q96SU4-6|OSBL9_HUMAN;Q96SU4-7|OSBL9_HUMAN;Q96SU4|OSBL9_HUMAN	756561	473544	575974	517133	602567	331509				602026	483736
tr|A0A2X4TYW5|A0A2X4TYW5_SALER	634411	493621	443455	353734	599599	494695				523829	482676
tr|A0A2X4TKR2|A0A2X4TKR2_SALER	1.79865e+06	513339	730622	651043	552363	244522				1.0142e+06	482643
Q9BR76|COR1B_HUMAN	301462	69098.3	325821	537635	712440	193216				232127	481097
P08779|K1C16_HUMAN	693559	420398	689187	595921	302725	542988				601048	480545
tr|E7ESZ7|E7ESZ7_HUMAN	891785	190723	728093	508476	390059	541541				603534	480025
tr|A0A2X4T5Q2|A0A2X4T5Q2_SALER	551987	589614	405013	412646	432375	594863				515538	479962
P61160-2|ARP2_HUMAN;P61160|ARP2_HUMAN	1.27643e+06	1.12611e+06	485193	605369	430693	403523				962577	479862
Q14315-2|FLNC_HUMAN;Q14315|FLNC_HUMAN	362148	336609	482933	586576	404246	444759				393897	478527
P62917|RL8_HUMAN	646499	974170	711529	348511	532753	553012				777399	478092
Q9Y262-2|EIF3L_HUMAN;Q9Y262|EIF3L_HUMAN;tr|B0QY89|B0QY89_HUMAN	882995	614150	872696	461484	400028	571650				789947	477721
P49327|FAS_HUMAN;tr|A0A0U1RQF0|A0A0U1RQF0_HUMAN	567425	562160	531341	432484	522295	476974				553642	477251
P36954|RPB9_HUMAN;tr|K7EKS1|K7EKS1_HUMAN	734384	1.03364e+06	556859	437930	659780	331991				774961	476567
P28066|PSA5_HUMAN	296018	281282	145059	640509	248009	537823				240786	475447
Q9NQ50|RM40_HUMAN	139642	750038	1.01147e+06	441977	429071	555121				633717	475390
tr|A0A2X4SXB0|A0A2X4SXB0_SALER	298500	216979	221054	552582	581330	291906				245511	475273
Q92930|RAB8B_HUMAN;tr|H0YNE9|H0YNE9_HUMAN	725963	560230	849185	477098	392457	555819				711793	475124
O43823|AKAP8_HUMAN	857157	1.08114e+06	456398	370573	679727	372801				798232	474367
Q9Y6X5|ENPP4_HUMAN	327896	406186	577177	462918	444923	514713				437087	474184
Q8N183|NDUF2_HUMAN	876908	419415	406689	364145	547989	507001				567670	473045
Q86XP3|DDX42_HUMAN	912074	1.02603e+06	312998	407185	690623	321319				750366	473042
tr|A0A2X4TVB6|A0A2X4TVB6_SALER	923367	442117	705915	663927	409817	338629				690466	470791
tr|A0A2X4WIX0|A0A2X4WIX0_SALER	1.40455e+06	852801	597351	486614	518363	406116				951566	470364
tr|A0A2X4T0E3|A0A2X4T0E3_SALER	776803	450961	226671	679921	544886	185876				484812	470228
P61020|RAB5B_HUMAN	228090	379575	538114	588496	364724	456787				381926	470002
tr|A0A2X4SWY5|A0A2X4SWY5_SALER	3.52658e+06	1.22565e+06	744208	425979	384925	598948				1.83215e+06	469951
Q9BRJ6|CG050_HUMAN;tr|C9JQV0|C9JQV0_HUMAN;tr|H7C0T1|H7C0T1_HUMAN;tr|H7C2R9|H7C2R9_HUMAN	1.10229e+06	811724	614072	416865	424315	567108				842694	469429
tr|A0A2X4TKE7|A0A2X4TKE7_SALER	1.58427e+06	1.11786e+06	640521	498589	502787	406138				1.11422e+06	469171
tr|A0A2X4TGK2|A0A2X4TGK2_SALER	444804	143922	375548	334107	554169	519038				321425	469104
P33240-2|CSTF2_HUMAN;P33240|CSTF2_HUMAN;tr|E7EWR4|E7EWR4_HUMAN	352047	1.17951e+06	146524	361440	798678	246231				559360	468783
tr|A0A2X4TV42|A0A2X4TV42_SALER	1.45008e+06	1.07471e+06	1.26306e+06	328171	519858	556949				1.26262e+06	468326
P46776|RL27A_HUMAN;tr|E9PJD9|E9PJD9_HUMAN;tr|E9PLL6|E9PLL6_HUMAN	817441	415881	724597	455366	512168	437314				652640	468283
O75380|NDUS6_HUMAN;tr|D6RBT3|D6RBT3_HUMAN	826807	429371	821874	471836	489601	443150				692684	468196
Q14684-2|RRP1B_HUMAN;Q14684|RRP1B_HUMAN	577066	512230	249047	414852	661652	327892				446114	468132
tr|A0A2X4TIS8|A0A2X4TIS8_SALER	211621	876410	503921	688542	410948	302096				530651	467196
tr|A0A2X4TL38|A0A2X4TL38_SALER	326916	210340	1.33377e+06	642943	677976	80460.6				623676	467126
tr|A0A2X4VZN4|A0A2X4VZN4_SALER	1.24339e+06	1.26121e+06	430725	338482	704218	357753				978442	466817
Q9Y3T9|NOC2L_HUMAN	545409	995202	497107	454000	554636	391515				679239	466717
Q8IY67-2|RAVR1_HUMAN;Q8IY67|RAVR1_HUMAN;tr|A0A087WZ13|A0A087WZ13_HUMAN;tr|E9PAU2|E9PAU2_HUMAN	777264	767150	708740	482539	525293	382399				751052	463410
P08473|NEP_HUMAN	440858	495833	601890	458682	430157	500553				512860	463131
Q9H8H0|NOL11_HUMAN	738546	662340	330733	394759	558283	435130				577206	462724
P19387|RPB3_HUMAN	1.20393e+06	849799	543208	329901	690640	363433				865645	461325
O95159|ZFPL1_HUMAN	730898	816804	1.42941e+06	536545	360698	483957				992369	460400
Q13561-2|DCTN2_HUMAN;Q13561-3|DCTN2_HUMAN;Q13561|DCTN2_HUMAN	840650	515898	490718	492389	449685	437118				615755	459731
Q96T23-2|RSF1_HUMAN;Q96T23|RSF1_HUMAN	878593	709921	227023	455461	564905	357145				605179	459170
Q9H0V9-2|LMA2L_HUMAN;Q9H0V9-3|LMA2L_HUMAN;Q9H0V9|LMA2L_HUMAN	571945	1.06712e+06	553878	452685	419058	501879				730980	457874
P61026|RAB10_HUMAN	789145	443856	777015	444146	371415	557364				670005	457642
Q96HJ9-2|FMC1_HUMAN;tr|A0A0A6YYJ8|A0A0A6YYJ8_HUMAN	433967	480494	507404	382423	417113	572090				473955	457209
P09601|HMOX1_HUMAN;tr|B1AHA8|B1AHA8_HUMAN	732127	573191	823324	393059	420473	557212				709547	456915
P98194-2|AT2C1_HUMAN;P98194-3|AT2C1_HUMAN;P98194-4|AT2C1_HUMAN;P98194-5|AT2C1_HUMAN;P98194-6|AT2C1_HUMAN;P98194-7|AT2C1_HUMAN;P98194-9|AT2C1_HUMAN;P98194|AT2C1_HUMAN;tr|B4E2Q0|B4E2Q0_HUMAN	557146	513709	840272	386992	409067	572301				637042	456120
Q9BU61|NDUF3_HUMAN	492095	538656	690926	449981	438967	479213				573892	456054
Q9NRW1|RAB6B_HUMAN	694476	700450	878465	534222	348759	484630				757797	455870
Q8IX12-2|CCAR1_HUMAN;Q8IX12|CCAR1_HUMAN	1.23535e+06	933644	300888	377190	661544	327967				823292	455567
O43809|CPSF5_HUMAN	658401	694880	817332	462980	285279	613427				723537	453895
Q9NQZ2|SAS10_HUMAN	1.1275e+06	1.12761e+06	414672	441941	594193	324940				889928	453691
P81605|DCD_HUMAN	938201	1.01765e+06	384137	422459	405085	531307				779996	452950
Q9NXC5|MIO_HUMAN	726270	397556	439413	459234	403895	495523				521080	452884
Q15397|PUM3_HUMAN	482685	1.21576e+06	567973	403506	668161	286922				755472	452863
tr|A0A2X4TJ44|A0A2X4TJ44_SALER	355244	462935	740455	506886	433808	417626				519545	452773
Q8NCN5|PDPR_HUMAN;tr|A8MT40|A8MT40_HUMAN	674330	522571	547875	416068	432939	508935				581592	452648
P02765|FETUA_HUMAN;tr|C9JV77|C9JV77_HUMAN	67493.6	615637	395679	312936	568637	476313				359603	452628
O94903|PLPHP_HUMAN	373202	406484	174389	214072	639225	503656				318025	452318
tr|A0A2X4T3J4|A0A2X4T3J4_SALER	1.30324e+06	563001	414237	429904	511916	409715				760158	450512
O15460-2|P4HA2_HUMAN;O15460|P4HA2_HUMAN	965938	737895	831230	519643	393816	437515				845021	450325
P46977|STT3A_HUMAN	810402	872410	954815	430439	426543	493660				879209	450214
Q99460-2|PSMD1_HUMAN;Q99460|PSMD1_HUMAN;tr|A0A087WW66|A0A087WW66_HUMAN	408891	630868	437444	486491	521076	342566				492401	450044
Q96SL1-2|DIRC2_HUMAN;Q96SL1|DIRC2_HUMAN;tr|Q05BS2|Q05BS2_HUMAN	731271	477648	912507	421583	370446	556170				707142	449400
P61254|RL26_HUMAN	128739	184696	119153	441857	453987	451911				144196	449252
Q8IVL6-2|P3H3_HUMAN;Q8IVL6|P3H3_HUMAN	860260	988607	797680	481259	404435	460815				882182	448836
Q15758|AAAT_HUMAN	395350	430730	699880	541690	336109	468670				508653	448823
P55884-2|EIF3B_HUMAN;P55884|EIF3B_HUMAN	1.91463e+06	688628	681204	477106	390204	478405				1.09482e+06	448572
Q13409-2|DC1I2_HUMAN;Q13409-3|DC1I2_HUMAN;Q13409-7|DC1I2_HUMAN;Q13409|DC1I2_HUMAN;Q13409-5|DC1I2_HUMAN;Q13409-6|DC1I2_HUMAN;tr|E7EQL5|E7EQL5_HUMAN	932155	288147	437506	569020	413534	362424				552603	448326
O95772|STR3N_HUMAN;tr|C9J3F5|C9J3F5_HUMAN;tr|C9JJ39|C9JJ39_HUMAN;tr|C9JKL2|C9JKL2_HUMAN;tr|C9JPX5|C9JPX5_HUMAN	0	27290.8	1.18482e+06	199810	359410	784007				404036	447742
tr|A0A2X4WJE9|A0A2X4WJE9_SALER	3396.75	36495.9	370679	348089	477323	514231				136857	446548
P62249|RS16_HUMAN	1.05314e+06	776386	726298	460717	436328	440605				851943	445883
P62280|RS11_HUMAN;tr|M0QZC5|M0QZC5_HUMAN	1.34172e+06	1.1297e+06	756872	473246	639092	224283				1.0761e+06	445540
P09001|RM03_HUMAN;tr|E7ETU7|E7ETU7_HUMAN	2.62725e+06	1.56271e+06	734183	441616	449621	445179				1.64138e+06	445472
Q99873-2|ANM1_HUMAN;Q99873-3|ANM1_HUMAN;Q99873-4|ANM1_HUMAN;Q99873|ANM1_HUMAN;tr|E9PKG1|E9PKG1_HUMAN;tr|H7C2I1|H7C2I1_HUMAN	433178	260985	261396	412714	616381	306813				318519	445303
tr|A0A2X4THJ5|A0A2X4THJ5_SALER	1.59045e+06	1.35555e+06	610678	514732	498674	322361				1.18556e+06	445256
P26641|EF1G_HUMAN	478692	520555	470231	400785	433374	500453				489826	444870
P57740|NU107_HUMAN	863098	733149	599369	351510	591813	388752				731872	444025
P18065|IBP2_HUMAN	1.67354e+06	750862	923718	526414	345215	459555				1.11604e+06	443728
Q9Y3D3|RT16_HUMAN	154660	126299	1.41523e+06	173198	624860	531441				565396	443166
Q9NZ45|CISD1_HUMAN	912992	444237	591074	371476	419938	536285				649434	442566
P62310|LSM3_HUMAN	492364	581038	481658	490846	440660	392932				518353	441479
Q13610|PWP1_HUMAN;tr|B4DJV5|B4DJV5_HUMAN	924378	403242	303038	369209	603780	350491				543552	441160
Q9UNX4|WDR3_HUMAN	1.02948e+06	937772	362070	403212	568320	350572				776440	440701
tr|A0A2X4TT83|A0A2X4TT83_SALER	375077	503934	618258	494865	403462	414048				499090	437458
P61970|NTF2_HUMAN;tr|H3BRV9|H3BRV9_HUMAN	64770	283456	278850	595248	366228	349554				209025	437010
Q9P015|RM15_HUMAN	418060	642041	664214	345920	303609	661168				574772	436899
Q9NP72-2|RAB18_HUMAN;Q9NP72-3|RAB18_HUMAN;Q9NP72|RAB18_HUMAN	689949	592212	756440	421862	402331	486011				679534	436735
Q9UQ35-2|SRRM2_HUMAN;Q9UQ35|SRRM2_HUMAN	632105	649485	307747	316366	714987	278589				529779	436647
P98172|EFNB1_HUMAN	565585	418972	400893	418221	396025	494600				461817	436282
Q16595|FRDA_HUMAN;tr|C9JAX1|C9JAX1_HUMAN	295534	484489	543298	479844	351626	474614				441107	435361
P12814-2|ACTN1_HUMAN;P12814-3|ACTN1_HUMAN;P12814-4|ACTN1_HUMAN;P12814|ACTN1_HUMAN;tr|H9KV75|H9KV75_HUMAN	381487	326860	382192	487162	439720	374990				363513	433958
tr|A0A2X4TF96|A0A2X4TF96_SALER	197302	234333	859597	432196	377243	492315				430411	433918
P49750-4|YLPM1_HUMAN;P49750|YLPM1_HUMAN	519028	626298	318065	391133	653818	256419				487797	433790
Q9Y3D9|RT23_HUMAN	767705	460039	715093	370963	461875	466532				647612	433123
Q13015|AF1Q_HUMAN	518674	747619	685709	486513	348418	464085				650667	433006
Q14126|DSG2_HUMAN	599948	353349	509410	578187	306158	414587				487569	432977
Q9NP92|RT30_HUMAN	699284	544483	503326	393593	464288	439755				582364	432546
O95793-2|STAU1_HUMAN;O95793-3|STAU1_HUMAN;O95793|STAU1_HUMAN;tr|A0A087X1A5|A0A087X1A5_HUMAN	423851	547285	672122	403481	412969	476501				547753	430983
P51858|HDGF_HUMAN	439354	444837	781664	614223	374156	301685				555285	430021
P14923|PLAK_HUMAN	326878	243067	397551	616882	214528	456191				322499	429200
tr|A0A2X4T460|A0A2X4T460_SALER	1.55287e+06	1.05521e+06	1.27864e+06	408444	476636	396138				1.29557e+06	427073
Q9UKM7|MA1B1_HUMAN	790512	498262	838963	350929	470664	458027				709246	426540
tr|A0A2X4W856|A0A2X4W856_SALER	941924	332528	439404	483889	413703	381685				571285	426425
Q9H488|OFUT1_HUMAN	807384	450228	736384	334679	465748	476876				664665	425768
P55786|PSA_HUMAN;tr|E9PLK3|E9PLK3_HUMAN	613436	498039	588142	479177	413295	383975				566539	425483
Q9Y2R5|RT17_HUMAN;tr|E9PE17|E9PE17_HUMAN;tr|I3L0E3|I3L0E3_HUMAN	1.0006e+06	550110	702987	426092	303918	546091				751232	425367
tr|A0A2X4TNI0|A0A2X4TNI0_SALER	477999	599901	244602	324995	580328	370685				440834	425336
Q8N697|S15A4_HUMAN	292238	703151	674250	383556	448423	443011				556546	424996
P23142-4|FBLN1_HUMAN;tr|B1AHL2|B1AHL2_HUMAN	385163	339181	346522	381088	417697	473845				356955	424210
Q04637-3|IF4G1_HUMAN;Q04637-4|IF4G1_HUMAN;Q04637-5|IF4G1_HUMAN;Q04637-6|IF4G1_HUMAN;Q04637-7|IF4G1_HUMAN;Q04637-8|IF4G1_HUMAN;Q04637-9|IF4G1_HUMAN;Q04637|IF4G1_HUMAN;tr|E7EUU4|E7EUU4_HUMAN;tr|E7EX73|E7EX73_HUMAN;tr|E9PGM1|E9PGM1_HUMAN	562387	187044	586681	466335	337752	467934				445370	424007
Q9HAU0-2|PKHA5_HUMAN;Q9HAU0-4|PKHA5_HUMAN;Q9HAU0-5|PKHA5_HUMAN;Q9HAU0-6|PKHA5_HUMAN;Q9HAU0-8|PKHA5_HUMAN;Q9HAU0|PKHA5_HUMAN;tr|A0JP02|A0JP02_HUMAN;tr|B4DJX4|B4DJX4_HUMAN;tr|H0YGJ6|H0YGJ6_HUMAN	704987	349937	585609	737491	253366	276116				546844	422324
O95197-2|RTN3_HUMAN;O95197-3|RTN3_HUMAN;O95197-4|RTN3_HUMAN;O95197-7|RTN3_HUMAN;O95197|RTN3_HUMAN	707876	874935	615058	325163	406531	533725				732623	421806
Q8NFH3|NUP43_HUMAN	549633	919402	295363	442503	558753	263472				588133	421576
P61966|AP1S1_HUMAN;tr|H7C1E4|H7C1E4_HUMAN	660720	396226	680646	485541	47690.8	727537				579197	420256
P51970|NDUA8_HUMAN	847633	565714	601565	392262	376843	488956				671637	419354
tr|A0A2X4WLQ9|A0A2X4WLQ9_SALER	1.19242e+06	71740.7	174072	507043	461672	288618				479410	419111
tr|A0A2X4TY25|A0A2X4TY25_SALER	863578	557480	336485	310631	390980	555557				585848	419056
P06702|S10A9_HUMAN	584449	541233	408006	302535	358072	595035				511229	418547
tr|A0A2X4TE01|A0A2X4TE01_SALER	1.10112e+06	1.24178e+06	512506	420943	506457	326480				951803	417960
P10644-2|KAP0_HUMAN;P10644|KAP0_HUMAN;tr|K7EPB2|K7EPB2_HUMAN	873548	474347	542654	474219	390808	387750				630183	417592
P32970|CD70_HUMAN	2.29612e+06	1.52828e+06	37232.4	627595	2651.18	620287				1.28721e+06	416844
Q9H2W6|RM46_HUMAN	92144.6	143415	897373	378332	319824	552120				377644	416759
Q8WW59|SPRY4_HUMAN	543089	698776	517525	418040	391987	438323				586463	416117
Q8TCT9-5|HM13_HUMAN;Q8TCT9|HM13_HUMAN	729324	534528	682503	400117	353050	493926				648785	415698
tr|A0A2X4TD07|A0A2X4TD07_SALER	730887	203023	537668	497635	309499	437499				490526	414878
Q12893|TM115_HUMAN	1.01247e+06	656904	1.38542e+06	421221	300759	520054				1.01826e+06	414011
O15226-2|NKRF_HUMAN;O15226|NKRF_HUMAN	1.33979e+06	1.16711e+06	330313	405754	565347	269979				945739	413693
tr|A0A2X4W7N4|A0A2X4W7N4_SALER	1.91869e+06	614818	375331	383496	351218	504784				969613	413166
tr|A0A2X4T4S6|A0A2X4T4S6_SALER	871266	712693	422884	537529	332433	368146				668948	412703
O75506|HSBP1_HUMAN	1.39308e+06	602230	1.82985e+06	491677	122451	621883				1.27506e+06	412004
O00291-3|HIP1_HUMAN;O00291-4|HIP1_HUMAN;O00291|HIP1_HUMAN	70129.8	25910.5	319746	670816	270373	293133				138596	411441
O75879|GATB_HUMAN;tr|D6REA0|D6REA0_HUMAN	293396	406810	442007	325148	444734	462069				380738	410650
P61009|SPCS3_HUMAN	410975	69794.2	562724	452195	405858	373887				347831	410647
P61769|B2MG_HUMAN	641323	580763	951817	373318	384053	474319				724634	410563
Q9UIQ6-2|LCAP_HUMAN;Q9UIQ6-3|LCAP_HUMAN;Q9UIQ6|LCAP_HUMAN	585197	578219	599492	419542	416570	395531				587636	410548
O14776-2|TCRG1_HUMAN;O14776|TCRG1_HUMAN;tr|G3V220|G3V220_HUMAN	590390	623081	444743	389491	536225	302325				552738	409347
P50895|BCAM_HUMAN;tr|A0A087WXM8|A0A087WXM8_HUMAN	281536	179756	332869	393416	268706	564941				264720	409021
O60290|ZN862_HUMAN	323462	95561.6	542356	447626	319583	456233				320460	407814
tr|A0A2X4W8K3|A0A2X4W8K3_SALER	890348	542951	350647	430624	321456	469761				594648	407280
tr|A0A2X4WSP8|A0A2X4WSP8_SALER	795704	671284	326940	490164	315652	414901				597976	406906
P35914|HMGCL_HUMAN	513980	382312	487234	380227	420607	419750				461175	406861
Q8TBA6-2|GOGA5_HUMAN;Q8TBA6|GOGA5_HUMAN	240595	140668	1.16248e+06	105240	227645	887513				514581	406799
Q02880-2|TOP2B_HUMAN;Q02880|TOP2B_HUMAN	667372	787816	228274	324338	666896	229135				561154	406790
Q9Y294|ASF1A_HUMAN	473132	483419	563872	345041	438470	436189				506808	406567
P62241|RS8_HUMAN	674793	742864	598417	367054	486298	365434				672025	406262
Q08431-2|MFGM_HUMAN;Q08431-3|MFGM_HUMAN;Q08431|MFGM_HUMAN;tr|F5GZN3|F5GZN3_HUMAN;tr|H0YKS8|H0YKS8_HUMAN;tr|X6R3G6|X6R3G6_HUMAN	236231	126641	387807	528386	281367	408390				250226	406048
P33993|MCM7_HUMAN	661026	582982	297498	453879	413579	349576				513835	405678
Q9P258|RCC2_HUMAN	103831	401975	581331	469830	331219	414765				362379	405272
Q9NRC6|SPTN5_HUMAN	2.33056e+06	32946	227047	86650.6	598472	527174				863516	404099
P51610-2|HCFC1_HUMAN;P51610-4|HCFC1_HUMAN;P51610|HCFC1_HUMAN;tr|A6NEM2|A6NEM2_HUMAN	676635	727146	418271	377865	524473	307257				607351	403199
Q9Y5J7|TIM9_HUMAN	868074	492058	940719	476708	124629	607945				766950	403094
O00469-2|PLOD2_HUMAN;O00469|PLOD2_HUMAN	699048	396145	445868	358005	423316	427743				513687	403021
P08123|CO1A2_HUMAN;tr|A0A087WTA8|A0A087WTA8_HUMAN	305983	306082	298642	297922	502190	407341				303569	402484
P04350|TBB4A_HUMAN	683688	404929	488049	328217	491575	380851				525555	400214
P61964|WDR5_HUMAN	877549	865336	318887	392283	559294	249046				687257	400207
Q02790|FKBP4_HUMAN	1.03965e+06	795007	554453	464127	357620	377300				796370	399682
tr|A0A2X4T9T6|A0A2X4T9T6_SALER	555465	670670	397130	334826	536064	327731				541089	399541
P51649-2|SSDH_HUMAN;P51649|SSDH_HUMAN;tr|C9J8Q5|C9J8Q5_HUMAN	444675	484616	611715	343768	373745	481060				513669	399525
Q9NQ55-2|SSF1_HUMAN;Q9NQ55-3|SSF1_HUMAN;Q9NQ55|SSF1_HUMAN;tr|A0A0A6YYI3|A0A0A6YYI3_HUMAN;tr|A0A0B4J1V8|A0A0B4J1V8_HUMAN;tr|A8MV53|A8MV53_HUMAN;tr|C9J3W3|C9J3W3_HUMAN	644940	997247	319593	314091	568028	313922				653927	398680
tr|A0A2X4VZY5|A0A2X4VZY5_SALER	692155	201657	329508	388367	293949	513325				407774	398547
P61158|ARP3_HUMAN	588490	478558	529066	566729	343035	285385				532038	398383
Q5W111|SPRY7_HUMAN	404595	306721	481380	369913	362862	462180				397565	398318
P30405|PPIF_HUMAN	451560	279798	805793	298186	392123	503727				512384	398012
Q58FF3|ENPLL_HUMAN	548859	390797	501329	405528	390157	398298				480328	397994
P63096|GNAI1_HUMAN	355197	386937	372600	489828	301266	402631				371578	397908
Q08722-2|CD47_HUMAN;Q08722-3|CD47_HUMAN;Q08722-4|CD47_HUMAN;Q08722|CD47_HUMAN	605456	450777	187202	495636	305274	389837				414478	396916
Q9H1A4|APC1_HUMAN	560763	420857	742413	425453	267969	494780				574678	396067
tr|A0A2X4WE03|A0A2X4WE03_SALER	1.00462e+06	435868	823842	449761	315744	422621				754777	396042
Q13501|SQSTM_HUMAN;tr|E7EMC7|E7EMC7_HUMAN	554266	545524	339722	459460	322542	402576				479837	394859
Q9UM54-1|MYO6_HUMAN;Q9UM54-2|MYO6_HUMAN;Q9UM54-4|MYO6_HUMAN;Q9UM54-5|MYO6_HUMAN;Q9UM54-6|MYO6_HUMAN;Q9UM54|MYO6_HUMAN;tr|A0A0A0MRM8|A0A0A0MRM8_HUMAN;tr|A0A0D9SGC1|A0A0D9SGC1_HUMAN;tr|E7EW20|E7EW20_HUMAN	480058	269613	690773	455410	330044	396646				480148	394033
O75691|UTP20_HUMAN	677715	916934	454088	421668	448894	310821				682912	393794
Q12769|NU160_HUMAN	985984	530215	369204	268563	580158	331293				628468	393338
Q86TG7-2|PEG10_HUMAN;Q86TG7|PEG10_HUMAN;tr|A0A087WUL4|A0A087WUL4_HUMAN;tr|A0A087WX23|A0A087WX23_HUMAN;tr|A0A087WXK2|A0A087WXK2_HUMAN;tr|A0A087WZG9|A0A087WZG9_HUMAN;tr|B4DSP0|B4DSP0_HUMAN	834507	703083	196143	507788	276900	395287				577911	393325
Q99758|ABCA3_HUMAN;tr|H0Y3H2|H0Y3H2_HUMAN	337777	414699	285722	424730	398671	355745				346066	393048
P13693|TCTP_HUMAN;tr|A0A0B4J2C3|A0A0B4J2C3_HUMAN;tr|Q5W0H4|Q5W0H4_HUMAN	110139	115757	70346.3	73054.8	77467.2	1.02758e+06				98747.2	392702
Q8NC54|KCT2_HUMAN	1.00572e+06	382685	862093	591343	176716	409578				750164	392545
Q9BQ69|MACD1_HUMAN	573529	234823	375908	418680	307520	449878				394753	392026
Q9P0T7|TMEM9_HUMAN;tr|B1ALM5|B1ALM5_HUMAN	587648	666851	532797	406848	314483	453090				595765	391473
O15173-2|PGRC2_HUMAN;O15173|PGRC2_HUMAN	785831	672647	1.02385e+06	441407	412237	319240				827441	390961
Q99661|KIF2C_HUMAN;tr|Q5JR89|Q5JR89_HUMAN;tr|Q5JR91|Q5JR91_HUMAN	1.22297e+06	532936	728944	414274	391492	364646				828282	390137
O15260-2|SURF4_HUMAN;O15260|SURF4_HUMAN;tr|Q5T8U5|Q5T8U5_HUMAN	887865	368527	1.33264e+06	374133	124478	670827				863010	389813
tr|A0A2X4TRE8|A0A2X4TRE8_SALER	693384	618373	584706	314702	503052	349985				632155	389246
P51151|RAB9A_HUMAN	808464	694020	764511	346527	390166	430910				755665	389201
tr|A0A2X4T7N1|A0A2X4T7N1_SALER	378316	695471	181881	209527	547538	406234				418556	387766
tr|A0A2X4T5J7|A0A2X4T5J7_SALER	697526	675954	446943	381934	492707	287215				606807	387285
Q92922|SMRC1_HUMAN	503631	608699	439288	272558	603369	277929				517206	384619
tr|A0A2X4T4X8|A0A2X4T4X8_SALER	3.06792e+06	135045	554160	737771	326816	88966.8				1.25237e+06	384518
P33991|MCM4_HUMAN	1.31767e+06	909139	431269	449901	443013	259199				886027	384038
tr|A0A2X4WI76|A0A2X4WI76_SALER	827517	282519	650862	345497	439212	365630				586966	383446
Q9UIG0-2|BAZ1B_HUMAN;Q9UIG0|BAZ1B_HUMAN	755370	860181	332168	321796	528399	299896				649240	383364
tr|A0A2X4T0H6|A0A2X4T0H6_SALER	422696	826098	240542	251273	520277	377888				496445	383146
P30499|1C01_HUMAN;P04222|1C03_HUMAN	542634	280790	753783	513956	384665	250262				525736	382961
P50453|SPB9_HUMAN	112946	298089	182591	308632	440153	399412				197875	382733
P82932|RT06_HUMAN	717557	648822	788544	351484	292040	503731				718308	382418
O75131|CPNE3_HUMAN	222784	53756.7	128631	166549	427557	551722				135057	381943
P49821-2|NDUV1_HUMAN;P49821|NDUV1_HUMAN;tr|G3V0I5|G3V0I5_HUMAN	611201	305574	375772	275991	544468	325220				430849	381893
Q9UGN5-2|PARP2_HUMAN;Q9UGN5|PARP2_HUMAN;tr|G3V167|G3V167_HUMAN	301528	402218	851506	393502	292000	460074				518417	381859
O95684-2|FR1OP_HUMAN;O95684|FR1OP_HUMAN;tr|A0A087WV25|A0A087WV25_HUMAN	653617	543527	1.00879e+06	385786	374886	384374				735310	381682
Q68CQ4|DIEXF_HUMAN	893577	882727	1.22651e+06	388391	432218	318414				1.00094e+06	379674
Q8N7H5-2|PAF1_HUMAN;Q8N7H5-3|PAF1_HUMAN;Q8N7H5|PAF1_HUMAN	479412	506744	340412	469775	398875	269514				442190	379388
P22314-2|UBA1_HUMAN;P22314|UBA1_HUMAN	691289	587596	382114	356358	424012	356532				553667	378968
tr|A0A2X4T523|A0A2X4T523_SALER	116683	143680	211839	270538	506448	359797				157401	378928
Q9BYN8|RT26_HUMAN	506688	385652	740939	339296	294297	502878				544427	378824
tr|A0A2X4WKC1|A0A2X4WKC1_SALER	491741	511700	293455	288631	443966	403822				432299	378807
tr|A0A2X4THC5|A0A2X4THC5_SALER	609980	163738	710674	400110	325117	410363				494798	378530
Q9UFN0|NPS3A_HUMAN	610594	326094	297315	378525	295048	461655				411334	378410
Q8N129|CNPY4_HUMAN;tr|A0A0J9YYJ0|A0A0J9YYJ0_HUMAN	619150	483709	561969	410246	332070	391919				554943	378078
Q15149-5|PLEC_HUMAN;Q15149-6|PLEC_HUMAN;Q9H799-5|CE042_HUMAN;Q9H799|CE042_HUMAN	639102	641985	822442	532164	225859	376185				701176	378069
Q07157-2|ZO1_HUMAN;Q07157|ZO1_HUMAN;tr|A0A087X0K9|A0A087X0K9_HUMAN;tr|G3V1L9|G3V1L9_HUMAN;tr|G5E9E7|G5E9E7_HUMAN	484720	332866	412977	605095	232837	295113				410188	377682
Q9BQ52-4|RNZ2_HUMAN;Q9BQ52|RNZ2_HUMAN	538951	443167	697004	388081	352118	390875				559707	377024
tr|A0A2X4T451|A0A2X4T451_SALER	648804	250953	338695	307298	415011	406743				412817	376351
tr|A0A2X4WFG6|A0A2X4WFG6_SALER	450701	551203	349200	307113	395999	423971				450368	375694
tr|A0A2X4TZS0|A0A2X4TZS0_SALER	517028	447868	428502	411775	385884	329343				464466	375667
Q9HCD5|NCOA5_HUMAN	854620	760929	331348	422511	437463	265878				648966	375284
O43491-4|E41L2_HUMAN;O43491|E41L2_HUMAN;tr|E9PHY5|E9PHY5_HUMAN;tr|E9PK52|E9PK52_HUMAN;tr|E9PMV8|E9PMV8_HUMAN;tr|H0Y5B0|H0Y5B0_HUMAN;tr|Q6R5J7|Q6R5J7_HUMAN	428801	260045	425386	667960	208268	249449				371411	375226
tr|A0A2X4TNK0|A0A2X4TNK0_SALER	597925	699430	455020	360634	462841	301999				584125	375158
P57088|TMM33_HUMAN;tr|D6RAA6|D6RAA6_HUMAN	1.37117e+06	1.06953e+06	1.3844e+06	624932	88490.1	409356				1.27503e+06	374260
O00165-2|HAX1_HUMAN;O00165-3|HAX1_HUMAN;O00165-5|HAX1_HUMAN;O00165|HAX1_HUMAN	854960	563777	710227	360063	345317	416230				709654	373870
P55081|MFAP1_HUMAN	1045692	1.34512e+06	410499	328632	475929	316807				933771	373789
Q8TDD1-2|DDX54_HUMAN;Q8TDD1|DDX54_HUMAN	551577	557674	302897	268582	437664	412913				470716	373053
Q96TC7|RMD3_HUMAN	533647	588061	852116	292267	365370	458923				657941	372187
Q9HA77|SYCM_HUMAN	634771	453906	457694	408454	355307	350351				515457	371370
P39019|RS19_HUMAN	453673	306298	385321	423780	285800	403672				381764	371084
tr|A0A2X4TIS5|A0A2X4TIS5_SALER	674070	1.66845e+06	768312	218375	285702	608587				1.03695e+06	370888
tr|A0A2X4TIM8|A0A2X4TIM8_SALER	680691	157527	340240	396506	484237	229030				392819	369924
Q9Y5M8|SRPRB_HUMAN	587763	608272	697395	284733	339880	484606				631143	369740
tr|A0A2X4TKA5|A0A2X4TKA5_SALER	289251	467916	364253	344926	402723	360929				373807	369526
Q16658|FSCN1_HUMAN	391797	378479	489293	393442	323564	391506				419856	369504
Q9H9Y2|RPF1_HUMAN	487594	585538	199215	374535	535810	194785				424116	368377
Q99807-2|COQ7_HUMAN;Q99807|COQ7_HUMAN;tr|H3BP28|H3BP28_HUMAN	436894	300019	760028	373921	232693	498145				498980	368253
Q9BUJ2-2|HNRL1_HUMAN;Q9BUJ2-4|HNRL1_HUMAN;Q9BUJ2|HNRL1_HUMAN;tr|A0A0A0MRA5|A0A0A0MRA5_HUMAN;tr|B7Z4B8|B7Z4B8_HUMAN	150482	363980	371084	242805	505991	353824				295182	367540
A8MWL6|SNG2L_HUMAN;O43760-2|SNG2_HUMAN;O43760|SNG2_HUMAN;tr|K7ELD9|K7ELD9_HUMAN;tr|K7ELS8|K7ELS8_HUMAN;tr|K7ENG9|K7ENG9_HUMAN	768930	390095	595651	336829	291638	472370				584892	366946
Q9NZI8|IF2B1_HUMAN	551952	524290	340825	334978	315600	449298				472356	366625
P25788-2|PSA3_HUMAN;P25788|PSA3_HUMAN	342521	601105	937594	404193	413957	281444				627074	366531
tr|A0A2X4THU6|A0A2X4THU6_SALER	265597	175774	392549	284457	399937	413483				277973	365959
tr|A0A2X4TH58|A0A2X4TH58_SALER	812538	932486	278845	223566	485038	388558				674623	365721
Q9BUQ8|DDX23_HUMAN	742001	438284	499973	358935	428249	309559				560086	365581
P78316-2|NOP14_HUMAN;P78316|NOP14_HUMAN;tr|E9PFK5|E9PFK5_HUMAN	544914	425309	337088	322616	502963	270491				435770	365357
P60903|S10AA_HUMAN	526787	694171	1.15182e+06	167821	350992	577032				790927	365282
Q9BTC0|DIDO1_HUMAN	620893	576082	362330	358246	500779	235039				519769	364688
Q15014|MO4L2_HUMAN;tr|A0A0A0MT59|A0A0A0MT59_HUMAN	238595	146127	372195	344257	367734	381715				252306	364569
P37802-2|TAGL2_HUMAN;P37802|TAGL2_HUMAN;tr|X6RJP6|X6RJP6_HUMAN	422796	553441	682350	371518	345763	374794				552862	364025
P62851|RS25_HUMAN	512332	571638	456537	389754	294749	406803				513502	363768
Q06481-3|APLP2_HUMAN;Q06481-6|APLP2_HUMAN;Q06481|APLP2_HUMAN	416976	505836	506878	429298	287459	371548				476563	362768
tr|A0A2X4THP3|A0A2X4THP3_SALER	772455	611869	580590	294743	321965	471272				654971	362660
tr|A0A2X4TH23|A0A2X4TH23_SALER	700247	583830	529964	481915	250439	354062				604680	362138
Q9NRR5|UBQL4_HUMAN	622113	1.42584e+06	600168	298571	490159	296725				882708	361818
Q96CU9-3|FXRD1_HUMAN;Q96CU9|FXRD1_HUMAN	740318	578591	603962	298144	314321	470608				640957	361024
P35226|BMI1_HUMAN;tr|Q5T8Z4|Q5T8Z4_HUMAN;tr|R4GMX3|R4GMX3_HUMAN	615380	694055	259225	329023	494594	259445				522887	361021
tr|A0A2X4SX83|A0A2X4SX83_SALER	257170	399156	512225	406331	334281	337346				389517	359320
P05109|S10A8_HUMAN	287154	166686	225069	160586	183300	733841				226303	359242
P61764-2|STXB1_HUMAN;P61764|STXB1_HUMAN;tr|A0A0D9SG72|A0A0D9SG72_HUMAN;tr|A0A1B0GTP9|A0A1B0GTP9_HUMAN;tr|A0A1B0GVQ5|A0A1B0GVQ5_HUMAN;tr|A0A1B0GW76|A0A1B0GW76_HUMAN;tr|A0A1B0GWF2|A0A1B0GWF2_HUMAN	728317	345280	802987	473013	447047	156569				625528	358876
P22694-2|KAPCB_HUMAN;P22694-3|KAPCB_HUMAN;P22694-4|KAPCB_HUMAN;P22694-5|KAPCB_HUMAN;P22694-6|KAPCB_HUMAN;P22694-7|KAPCB_HUMAN;P22694-9|KAPCB_HUMAN;P22694|KAPCB_HUMAN;tr|A0A0A0MS54|A0A0A0MS54_HUMAN	280537	286295	445820	288874	442318	345123				337551	358772
P53618|COPB_HUMAN	406521	307956	373386	328154	396604	350064				362621	358274
P31946-2|1433B_HUMAN;P31946|1433B_HUMAN	85118.4	96258	197146	399073	393040	281096				126174	357736
P33947|ERD22_HUMAN	1.23178e+06	611439	1.0651e+06	323463	250585	498801				969438	357616
Q15024|EXOS7_HUMAN	674571	593121	246543	284358	484752	299197				504745	356102
Q9H9P8-2|L2HDH_HUMAN;Q9H9P8|L2HDH_HUMAN;tr|C9JVN9|C9JVN9_HUMAN	378804	507571	523826	306307	425960	335529				470067	355932
Q10471|GALT2_HUMAN	853639	579144	842501	307973	364487	395007				758428	355822
Q9UNP9-2|PPIE_HUMAN;Q9UNP9-3|PPIE_HUMAN;Q9UNP9|PPIE_HUMAN;tr|E9PK21|E9PK21_HUMAN	583030	850115	314469	234208	456491	376219				582538	355639
tr|A0A2X4T5U1|A0A2X4T5U1_SALER	238393	200022	298546	322420	480581	259621				245654	354207
Q6DKK2|TTC19_HUMAN	595176	263174	447296	508032	157354	396841				435215	354076
tr|A0A2X4T7A7|A0A2X4T7A7_SALER	195928	277545	225411	242330	326774	488153				232961	352419
O43684-2|BUB3_HUMAN;O43684|BUB3_HUMAN;tr|J3QT28|J3QT28_HUMAN	790589	567689	420401	343737	377455	335390				592893	352194
P67936|TPM4_HUMAN	598992	627738	577803	414777	268076	372960				601511	351938
P30533|AMRP_HUMAN	972708	945759	620974	385477	290414	378798				846480	351563
O43505|B4GA1_HUMAN	342428	521325	531725	310617	368397	375116				465159	351376
O14980|XPO1_HUMAN	270363	476975	258086	264664	558580	230358				335142	351201
tr|A6XGL3|A6XGL3_HUMAN	385815	436690	254873	253728	468016	331279				359126	351007
P82921|RT21_HUMAN;tr|A0A075B746|A0A075B746_HUMAN	1.07341e+06	768062	589257	350143	334118	368105				810244	350789
Q96PK6|RBM14_HUMAN	164906	232259	84199.2	154580	672652	223802				160455	350345
tr|A0A2X4TH56|A0A2X4TH56_SALER	762280	628811	583864	373372	407186	270475				658318	350344
Q96B26|EXOS8_HUMAN	799943	890361	345957	265796	524980	258494				678754	349757
Q15436|SC23A_HUMAN;tr|F5H365|F5H365_HUMAN	741097	667470	803504	370521	321196	352608				737357	348109
tr|A0A2X4SY80|A0A2X4SY80_SALER	1.22081e+06	842927	784756	406682	327931	306842				949499	347152
tr|A0A2X4TJN2|A0A2X4TJN2_SALER	500785	320311	427862	349808	336784	353158				416319	346583
tr|A0A2X4WMJ7|A0A2X4WMJ7_SALER	327936	373187	392046	341246	341854	354290				364390	345797
P49406|RM19_HUMAN	595527	381880	577391	313299	319986	402783				518266	345356
B5MCY1|TDR15_HUMAN	266270	346835	348012	292258	441485	302097				320372	345280
P63000-2|RAC1_HUMAN;P63000|RAC1_HUMAN	61715.3	81374.9	462871	394363	295974	345350				201987	345229
P62750|RL23A_HUMAN;tr|A8MUS3|A8MUS3_HUMAN;tr|H7BY10|H7BY10_HUMAN;tr|K7EJV9|K7EJV9_HUMAN;tr|K7ERT8|K7ERT8_HUMAN	467981	367095	568522	441089	271620	322903				467866	345204
Q8N122|RPTOR_HUMAN;Q8N122-3|RPTOR_HUMAN	364689	250195	498007	323067	391627	318185				370964	344293
tr|A0A2X4T3Y7|A0A2X4T3Y7_SALER	203181	272181	421229	329604	348435	354324				298863	344121
Q9NX58|LYAR_HUMAN	1.05382e+06	1.05512e+06	306230	341449	453495	237135				805056	344026
Q6UXH1-2|CREL2_HUMAN;Q6UXH1-3|CREL2_HUMAN;Q6UXH1-4|CREL2_HUMAN;Q6UXH1-5|CREL2_HUMAN;Q6UXH1-6|CREL2_HUMAN;Q6UXH1|CREL2_HUMAN;tr|A6PWM2|A6PWM2_HUMAN	555390	524117	528469	355069	313549	362726				535992	343781
Q71RC2-3|LARP4_HUMAN;Q71RC2-4|LARP4_HUMAN;Q71RC2-5|LARP4_HUMAN;Q71RC2-6|LARP4_HUMAN;Q71RC2-7|LARP4_HUMAN;Q71RC2|LARP4_HUMAN;tr|A0A087WTL9|A0A087WTL9_HUMAN;tr|F8VY40|F8VY40_HUMAN;tr|F8W1I4|F8W1I4_HUMAN;tr|Q8TBL5|Q8TBL5_HUMAN;tr|Q96J85|Q96J85_HUMAN	672731	579260	672760	273719	315246	442241				641584	343735
Q9BVL2-2|NUP58_HUMAN;Q9BVL2-3|NUP58_HUMAN;Q9BVL2|NUP58_HUMAN;tr|H7BYF2|H7BYF2_HUMAN;tr|Q5JRG1|Q5JRG1_HUMAN	562035	249237	409605	351760	382863	296129				406959	343584
Q96E11-3|RRFM_HUMAN;Q96E11-8|RRFM_HUMAN;Q96E11|RRFM_HUMAN	621436	448542	171429	269560	324080	434937				413803	342859
tr|A0A2X4T8I6|A0A2X4T8I6_SALER	724415	1.05723e+06	403009	419198	357376	251138				728217	342571
tr|A0A2X4TML2|A0A2X4TML2_SALER	734337	389506	363833	362182	381962	283389				495892	342511
Q92791|SC65_HUMAN;tr|K7ERA3|K7ERA3_HUMAN	310676	69711.1	569582	307757	321255	398280				316656	342430
Q14197|ICT1_HUMAN;tr|J3KS15|J3KS15_HUMAN	234701	231640	556832	372964	288928	365246				341058	342379
Q29RF7|PDS5A_HUMAN	654418	730788	288439	267267	513048	244251				557882	341522
P42166|LAP2A_HUMAN	938682	762738	726851	401303	316921	302650				809424	340291
tr|A0A2X4TLQ2|A0A2X4TLQ2_SALER	613504	400237	314326	341154	363054	315730				442689	339979
tr|A0A2X4U266|A0A2X4U266_SALER	353874	253000	443978	238479	439644	339460				350284	339194
Q8TCD5-2|NT5C_HUMAN;Q8TCD5|NT5C_HUMAN;tr|J3KRC4|J3KRC4_HUMAN	482405	452278	746011	314481	369360	332493				560231	338778
P10586-2|PTPRF_HUMAN;P10586|PTPRF_HUMAN	481694	266627	417919	279462	393040	343189				388747	338564
Q53GQ0|DHB12_HUMAN;tr|A0A1B0GV93|A0A1B0GV93_HUMAN	649269	188743	521570	263102	313203	437520				453194	337942
O75581|LRP6_HUMAN;tr|F5H7J9|F5H7J9_HUMAN	251535	185622	349677	330145	300553	382673				262278	337790
Q9NUB1-2|ACS2L_HUMAN;Q9NUB1-3|ACS2L_HUMAN;Q9NUB1|ACS2L_HUMAN	353755	214514	470454	378767	301184	333308				346241	337753
Q96CS3|FAF2_HUMAN	249068	307899	576696	301580	346620	364338				377888	337513
P46940|IQGA1_HUMAN;tr|A0A0J9YXZ5|A0A0J9YXZ5_HUMAN	163478	276818	422151	442936	294007	274191				287482	337045
P33908|MA1A1_HUMAN	864738	786168	801298	312856	320774	376743				817401	336791
tr|A0A2X4T3R9|A0A2X4T3R9_SALER	134225	83859	113192	130187	638648	240883				110425	336572
P02749|APOH_HUMAN;tr|J3KS17|J3KS17_HUMAN	229920	250693	373339	269844	333688	404358				284651	335963
tr|A0A2X4WT57|A0A2X4WT57_SALER	526692	563647	438891	385866	404770	216156				509744	335597
Q7L8L6|FAKD5_HUMAN	559238	783227	274263	250951	478365	277155				538909	335490
Q15435-2|PP1R7_HUMAN;Q15435-3|PP1R7_HUMAN;Q15435-4|PP1R7_HUMAN;Q15435-5|PP1R7_HUMAN;Q15435|PP1R7_HUMAN;tr|B5MBZ8|B5MBZ8_HUMAN;tr|C9J177|C9J177_HUMAN;tr|C9JD73|C9JD73_HUMAN;tr|H7C003|H7C003_HUMAN	769579	435480	398614	281386	345761	378810				534558	335319
tr|A0A2X4TXX0|A0A2X4TXX0_SALER	2.10315e+06	1.29073e+06	482694	364777	462436	175988				1.29219e+06	334400
Q96MU7-2|YTDC1_HUMAN;Q96MU7|YTDC1_HUMAN;tr|J3QR07|J3QR07_HUMAN	539650	450162	264552	266700	515371	220761				418121	334277
P68400|CSK21_HUMAN;tr|E7EU96|E7EU96_HUMAN	636542	557563	372433	307393	439192	254403				522180	333663
Q96FH0|BORC8_HUMAN	297784	559408	772011	356043	272709	371719				543068	333490
Q8NHH9-2|ATLA2_HUMAN;Q8NHH9-4|ATLA2_HUMAN;Q8NHH9-5|ATLA2_HUMAN;Q8NHH9|ATLA2_HUMAN	493600	464088	680910	329750	302825	367524				546199	333366
tr|A0A2X4TGH5|A0A2X4TGH5_SALER	257387	454902	567718	331950	283791	384124				426669	333289
Q8N9T8|KRI1_HUMAN;tr|F8WFC1|F8WFC1_HUMAN	840219	981627	312756	286837	487983	220843				711534	331888
tr|A0A2X4W5E0|A0A2X4W5E0_SALER	1.04377e+06	1.56181e+06	1.66896e+06	352861	318568	320573				1.42485e+06	330667
Q9BXF6|RFIP5_HUMAN;tr|A0A1B0GTL5|A0A1B0GTL5_HUMAN	738078	444680	489554	315649	329668	344729				557437	330016
Q3B726|RPA43_HUMAN	372678	510674	451934	332863	432800	223791				445095	329818
P27635|RL10_HUMAN;tr|A0A087WV22|A0A087WV22_HUMAN;tr|F8W7C6|F8W7C6_HUMAN;tr|X1WI28|X1WI28_HUMAN	578436	246379	849040	344986	270274	373896				557952	329718
O43752|STX6_HUMAN	386304	394600	678854	411895	241689	335305				486586	329630
Q8TC12-2|RDH11_HUMAN;Q8TC12-3|RDH11_HUMAN;Q8TC12|RDH11_HUMAN	638516	514476	881455	274659	252207	461904				678149	329590
Q15007|FL2D_HUMAN	758795	808702	198800	223099	547992	214940				588766	328677
Q9BVJ6-3|UT14A_HUMAN;Q9BVJ6|UT14A_HUMAN	569695	725438	386507	282090	409305	293277				560547	328224
P36551|HEM6_HUMAN	375381	180069	167816	400059	286073	297305				241088	327812
P09525|ANXA4_HUMAN;tr|Q6P452|Q6P452_HUMAN	613116	436655	457287	257350	315765	410197				502353	327771
Q9NQH7-4|XPP3_HUMAN;Q9NQH7|XPP3_HUMAN;Q9NQH7-2|XPP3_HUMAN	678165	474111	545317	335891	291207	355967				565864	327689
P07814|SYEP_HUMAN	453264	522736	775872	315246	269491	397748				583957	327495
O60783|RT14_HUMAN	579998	441277	699207	326531	255526	400058				573494	327372
Q5JRA6-2|TGO1_HUMAN;Q5JRA6|TGO1_HUMAN	941002	529427	639465	319055	304578	357692				703298	327108
P08727|K1C19_HUMAN;tr|C9JM50|C9JM50_HUMAN	314558	538006	263676	276475	453455	251051				372080	326994
Q66PJ3-2|AR6P4_HUMAN;Q66PJ3-3|AR6P4_HUMAN;Q66PJ3-4|AR6P4_HUMAN;Q66PJ3-7|AR6P4_HUMAN;Q66PJ3|AR6P4_HUMAN;tr|A0A0C4DG62|A0A0C4DG62_HUMAN;tr|F5GYV5|F5GYV5_HUMAN;tr|F8WCT1|F8WCT1_HUMAN;tr|H7BZV4|H7BZV4_HUMAN	817522	879144	541761	302113	200229	478309				746142	326884
Q9H7B2|RPF2_HUMAN	851496	644415	263730	301716	451265	227628				586547	326869
Q96GC5-3|RM48_HUMAN;Q96GC5|RM48_HUMAN;tr|F5H702|F5H702_HUMAN	42565.7	33447.1	444936	88849.2	247392	644303				173650	326848
Q9BQP7|MGME1_HUMAN	176658	116347	509527	342200	289390	348554				267511	326715
Q9Y251-2|HPSE_HUMAN;Q9Y251|HPSE_HUMAN	740400	376930	409737	198330	304067	477319				509023	326572
Q9UNE7-2|CHIP_HUMAN;Q9UNE7|CHIP_HUMAN;tr|H3BS86|H3BS86_HUMAN;tr|H3BUD0|H3BUD0_HUMAN	142636	66687.9	414349	317237	187141	474757				207891	326379
tr|A0A2X4TBW3|A0A2X4TBW3_SALER	202004	284510	426831	227919	375980	374398				304449	326099
Q9NYY8-2|FAKD2_HUMAN;Q9NYY8|FAKD2_HUMAN	883757	483421	530339	287207	328834	361337				632506	325793
Q8WVD3|RN138_HUMAN	624500	570408	858692	377241	250991	346999				684534	325077
P08240-2|SRPRA_HUMAN;P08240|SRPRA_HUMAN	498321	348210	324440	387534	206308	380948				390323	324930
tr|A0A2X4TXR4|A0A2X4TXR4_SALER	414232	408602	467009	354771	267687	351329				429948	324596
Q92796-2|DLG3_HUMAN;Q92796-3|DLG3_HUMAN;Q92796|DLG3_HUMAN;tr|Q5JUW8|Q5JUW8_HUMAN	155283	148492	504884	437166	185838	350426				269553	324477
Q9Y3A4|RRP7A_HUMAN	153606	168667	328659	397598	309007	266285				216978	324297
Q5T440|CAF17_HUMAN	799111	634395	503837	303096	248351	419719				645781	323722
P51531-2|SMCA2_HUMAN;P51531|SMCA2_HUMAN;tr|A0A0U1RQZ9|A0A0U1RQZ9_HUMAN	928653	707672	485338	343242	396443	230072				707221	323253
tr|A0A2X4SYB7|A0A2X4SYB7_SALER	502244	413615	419149	295439	242424	431411				445003	323091
P49721|PSB2_HUMAN	209226	291505	356718	344479	282152	342469				285816	323033
P24539|AT5F1_HUMAN;tr|Q5QNZ2|Q5QNZ2_HUMAN	145855	515244	455471	225659	257481	484979				372190	322706
Q9BVP2-2|GNL3_HUMAN;Q9BVP2|GNL3_HUMAN;Q96RW7|HMCN1_HUMAN	583406	797917	251936	243027	447099	276455				544420	322194
tr|A0A2X4T7F3|A0A2X4T7F3_SALER	306006	459609	559885	291052	362896	312620				441834	322189
Q8NFF5-2|FAD1_HUMAN;Q8NFF5-3|FAD1_HUMAN;Q8NFF5|FAD1_HUMAN	669952	313044	586029	277965	303996	383016				523008	321659
Q9BVI4|NOC4L_HUMAN	1.27168e+06	743499	295730	311169	404214	248509				770303	321297
P35611-2|ADDA_HUMAN;P35611-3|ADDA_HUMAN;P35611-4|ADDA_HUMAN;P35611-6|ADDA_HUMAN;P35611|ADDA_HUMAN;tr|E7ENY0|E7ENY0_HUMAN;tr|E7EV99|E7EV99_HUMAN	369567	240048	330785	543198	197377	223312				313467	321296
Q9Y2P8|RCL1_HUMAN	547329	621077	348315	320170	464943	176054				505573	320389
O75844|FACE1_HUMAN	688677	580619	547312	299639	314961	345027				605536	319876
P16949-2|STMN1_HUMAN;P16949|STMN1_HUMAN	505711	339762	205463	379112	374333	205750				350312	319731
O75347-2|TBCA_HUMAN;O75347|TBCA_HUMAN;tr|E5RHG6|E5RHG6_HUMAN;tr|E5RJD8|E5RJD8_HUMAN	538670	419687	627624	376572	224868	356706				528660	319382
Q9NZ08-2|ERAP1_HUMAN;Q9NZ08|ERAP1_HUMAN	377669	372220	373896	282109	347832	324771				374595	318237
P13929-2|ENOB_HUMAN;P13929-3|ENOB_HUMAN;P13929|ENOB_HUMAN;tr|E5RGZ4|E5RGZ4_HUMAN	1.18712e+06	833279	687547	560419	200568	193484				902647	318157
Q9Y3I0|RTCB_HUMAN	507502	494403	374742	248478	301626	403606				458882	317903
P83731|RL24_HUMAN;tr|C9JNW5|C9JNW5_HUMAN;tr|C9JXB8|C9JXB8_HUMAN	798431	429632	524307	339848	300862	312332				584123	317681
P53985|MOT1_HUMAN	214299	394161	390908	387234	248933	315737				333123	317301
Q99747-2|SNAG_HUMAN;Q99747|SNAG_HUMAN	670776	311051	462991	381752	226272	343726				481606	317250
O14497|ARI1A_HUMAN	541415	689844	370596	288717	439915	222909				533951	317180
Q7LGA3|HS2ST_HUMAN	419560	465648	490067	234176	370941	345505				458425	316874
P04080|CYTB_HUMAN	161881	240595	323485	420889	172098	355387				241987	316125
Q13423|NNTM_HUMAN;tr|E9PCX7|E9PCX7_HUMAN	247101	219114	171976	291455	321529	332754				212730	315246
Q9NYH9|UTP6_HUMAN	604746	591484	260943	351254	423566	170115				485724	314978
P10114|RAP2A_HUMAN	407249	399859	435853	334041	273398	336411				414320	314617
P51674-2|GPM6A_HUMAN;P51674-3|GPM6A_HUMAN;P51674|GPM6A_HUMAN	481268	290639	1.01678e+06	287583	268464	384224				596228	313424
Q9NXG6-3|P4HTM_HUMAN;Q9NXG6|P4HTM_HUMAN	245829	251000	246526	306650	333083	300511				247785	313415
P22234-2|PUR6_HUMAN;P22234|PUR6_HUMAN;tr|D6RF62|D6RF62_HUMAN	935881	364318	325889	372706	299363	266027				542029	312699
tr|A0A2X4TF58|A0A2X4TF58_SALER	648981	455284	269548	454777	306176	176833				457938	312595
Q9Y2Z0-2|SGT1_HUMAN;Q9Y2Z0|SGT1_HUMAN	426261	382388	566618	213796	372881	349409				458422	312028
P19013|K2C4_HUMAN	278327	309543	356564	190182	261251	483656				314812	311696
Q86U86-2|PB1_HUMAN;Q86U86-4|PB1_HUMAN;Q86U86-5|PB1_HUMAN;Q86U86-7|PB1_HUMAN;Q86U86-8|PB1_HUMAN;Q86U86-9|PB1_HUMAN;Q86U86|PB1_HUMAN;tr|E7EVG2|E7EVG2_HUMAN	464270	753007	271429	333128	441788	158545				496235	311153
Q8NI27|THOC2_HUMAN	570895	793108	324045	315757	388914	228590				562683	311087
tr|A0A2X4T5V2|A0A2X4T5V2_SALER	399509	156869	359001	407580	274542	250912				305126	311011
tr|A0A2X4TR19|A0A2X4TR19_SALER	597643	299683	354690	382023	353841	196732				417339	310865
tr|A0A2X4TK26|A0A2X4TK26_SALER	708768	264726	399118	330546	243332	356880				457537	310253
Q3ZCQ8-2|TIM50_HUMAN;Q3ZCQ8|TIM50_HUMAN	485450	353426	422096	257168	320565	352489				420324	310074
tr|A0A2X4TI94|A0A2X4TI94_SALER	1.08442e+06	554601	304830	234249	434572	259156				647951	309326
P46782|RS5_HUMAN;tr|M0R0F0|M0R0F0_HUMAN	691543	477160	460671	355385	252220	319904				543124	309170
tr|A0A2X4U240|A0A2X4U240_SALER	265920	338671	410255	408935	199604	318168				338282	308902
tr|A0A2X4SYW9|A0A2X4SYW9_SALER	485089	602824	176116	214704	517299	194494				421343	308832
Q96RQ1|ERGI2_HUMAN;tr|A0A087WU02|A0A087WU02_HUMAN;tr|H0YHJ8|H0YHJ8_HUMAN;tr|H0YI50|H0YI50_HUMAN;tr|H0YI58|H0YI58_HUMAN	541884	525202	431694	202774	304993	417365				499593	308377
Q86U28|ISCA2_HUMAN	465258	403171	405248	261640	240167	421393				424559	307734
Q96A33-2|CCD47_HUMAN;Q96A33|CCD47_HUMAN	19592.1	388188	707148	270604	265709	386005				371643	307439
O00750|P3C2B_HUMAN;tr|F5GWN5|F5GWN5_HUMAN	587507	335211	398291	253107	284327	384833				440336	307422
O15144|ARPC2_HUMAN	366662	337289	432247	410321	294711	216411				378733	307148
Q12841-2|FSTL1_HUMAN;Q12841|FSTL1_HUMAN	604135	486023	398342	331314	343702	241774				496167	305597
Q9Y3B4|SF3B6_HUMAN	1.316e+06	1.30357e+06	769538	86701.5	425637	404323				1.1297e+06	305554
P61619-3|S61A1_HUMAN;P61619|S61A1_HUMAN;tr|B4DR61|B4DR61_HUMAN	645119	432496	463433	282651	303229	330127				513683	305336
tr|A0A2X4U5S7|A0A2X4U5S7_SALER	198581	216849	365443	367370	239940	307861				260291	305057
tr|A0A2X4WCL0|A0A2X4WCL0_SALER	255279	263064	600694	329794	305982	276349				373012	304042
P68363|TBA1B_HUMAN	498921	317445	501634	338030	266763	306495				439334	303763
P48444|COPD_HUMAN;tr|B0YIW6|B0YIW6_HUMAN	374804	264973	433579	335771	286522	285679				357785	302657
Q68E01-2|INT3_HUMAN;Q68E01|INT3_HUMAN	384165	470469	218179	285785	376902	244326				357604	302338
tr|A0A2X4TEJ6|A0A2X4TEJ6_SALER	862730	251890	297148	330751	265050	310307				470589	302036
tr|A0A2X4U379|A0A2X4U379_SALER	264588	243233	414538	421982	242812	240968				307453	301921
Q8TCT8|SPP2A_HUMAN;tr|H0YNA7|H0YNA7_HUMAN	341960	329514	331134	326034	296922	281719				334203	301558
Q92783-2|STAM1_HUMAN;Q92783|STAM1_HUMAN	474514	205488	364894	372093	218329	313944				348299	301455
Q9HCG8|CWC22_HUMAN;tr|B7WP74|B7WP74_HUMAN	26340.3	399925	287638	287657	363006	250869				237968	300510
P30876|RPB2_HUMAN;tr|A0A1W2PPT5|A0A1W2PPT5_HUMAN;tr|C9J2Y9|C9J2Y9_HUMAN	806908	417854	89007.8	330757	370425	199099				437923	300094
P41732|TSN7_HUMAN;tr|B4DDG0|B4DDG0_HUMAN;tr|B4E171|B4E171_HUMAN	810742	58088.5	747859	360743	219326	320037				538897	300035
Q9UBQ7|GRHPR_HUMAN	936058	929665	391789	294337	296928	305570				752504	298945
Q9NRG0|CHRC1_HUMAN	686667	304077	194600	295709	422363	177448				395115	298507
O43670-2|ZN207_HUMAN;O43670-4|ZN207_HUMAN;O43670|ZN207_HUMAN;tr|H0Y3M2|H0Y3M2_HUMAN;tr|J3KRB6|J3KRB6_HUMAN;tr|J3KRW6|J3KRW6_HUMAN;tr|J3QRS9|J3QRS9_HUMAN;tr|J3QS27|J3QS27_HUMAN;tr|X6R4W8|X6R4W8_HUMAN	686199	744549	385855	275246	348644	270463				605534	298118
tr|A0A2X4TAH3|A0A2X4TAH3_SALER	391712	257493	341201	208179	361024	325084				330135	298096
Q9NZE8|RM35_HUMAN	480683	332352	489935	317542	281059	295210				434323	297937
tr|A0A2X4TCC7|A0A2X4TCC7_SALER	615317	527088	770525	330184	215059	347034				637643	297426
Q14247-2|SRC8_HUMAN;Q14247-3|SRC8_HUMAN;Q14247|SRC8_HUMAN;O75445-3|USH2A_HUMAN	188230	194617	315913	402243	305029	182927				232920	296733
tr|A0A2X4TWT0|A0A2X4TWT0_SALER	136424	250824	295498	412057	310298	166495				227582	296283
tr|A0A2X4U4M7|A0A2X4U4M7_SALER	506382	619625	259519	329367	334192	225187				461842	296249
O75317|UBP12_HUMAN;P62068-3|UBP46_HUMAN;P62068-4|UBP46_HUMAN;P62068|UBP46_HUMAN;tr|H7BZK6|H7BZK6_HUMAN	250717	329131	339662	266280	325861	296560				306504	296234
tr|A0A2X4VZM4|A0A2X4VZM4_SALER	435388	607994	383526	307979	331210	249424				475636	296205
tr|A0A2X4W2D6|A0A2X4W2D6_SALER	135602	257723	411651	291186	379797	216567				268325	295850
tr|A0A2X4TEH3|A0A2X4TEH3_SALER	460688	132617	196349	141478	241183	504840				263218	295834
P46781|RS9_HUMAN;tr|A0A024R4M0|A0A024R4M0_HUMAN;tr|B5MCT8|B5MCT8_HUMAN;tr|C9JM19|C9JM19_HUMAN	1.26342e+06	936881	972632	374348	232369	280319				1.05765e+06	295679
tr|A0A2X4WG51|A0A2X4WG51_SALER	414291	344002	261868	229952	257828	399088				340054	295623
Q99575|POP1_HUMAN	302116	526383	379362	286784	386600	212500				402620	295295
P20290-2|BTF3_HUMAN;P20290|BTF3_HUMAN;tr|D6RDG3|D6RDG3_HUMAN	342263	311445	164288	232466	152948	499100				272665	294838
P62277|RS13_HUMAN	928689	636150	358138	314498	279361	290655				640992	294838
Q99733-2|NP1L4_HUMAN;Q99733|NP1L4_HUMAN	323523	332574	277463	276207	306267	300326				311187	294267
tr|A0A2X4TWV1|A0A2X4TWV1_SALER	130765	26691.9	203621	557958	213524	110162				120359	293882
Q9UQ80-2|PA2G4_HUMAN;Q9UQ80|PA2G4_HUMAN;tr|F8VR77|F8VR77_HUMAN;tr|F8W0A3|F8W0A3_HUMAN;tr|H0YIN7|H0YIN7_HUMAN	211814	356390	267864	272395	280342	328831				278689	293856
tr|A0A2X4TBC9|A0A2X4TBC9_SALER	60063	221923	550427	130941	320233	429560				277471	293578
tr|A0A2X4U4G3|A0A2X4U4G3_SALER	904905	170448	242764	533273	126005	218879				439373	292719
O43708-2|MAAI_HUMAN;O43708|MAAI_HUMAN;tr|A0A0C4DFM0|A0A0C4DFM0_HUMAN;tr|G3V4T6|G3V4T6_HUMAN	287959	238624	214619	309517	233212	334957				247067	292562
Q14331|FRG1_HUMAN	65770.4	33120.1	456057	332019	213651	328980				184982	291550
Q4J6C6-2|PPCEL_HUMAN;Q4J6C6-3|PPCEL_HUMAN;Q4J6C6-4|PPCEL_HUMAN;Q4J6C6|PPCEL_HUMAN	415396	289817	185971	231076	319078	324308				297062	291487
Q969G3-3|SMCE1_HUMAN;Q969G3-4|SMCE1_HUMAN;Q969G3|SMCE1_HUMAN;tr|B4DGM3|B4DGM3_HUMAN	314598	659366	278618	357941	340298	176193				417527	291477
Q9UBU8-2|MO4L1_HUMAN;Q9UBU8-3|MO4L1_HUMAN;Q9UBU8|MO4L1_HUMAN;tr|B3KTM8|B3KTM8_HUMAN;tr|H0YLJ3|H0YLJ3_HUMAN	268422	295896	282081	240196	319228	314968				282133	291464
Q9NRX2|RM17_HUMAN	639998	433625	500469	248887	242962	381525				524697	291125
Q9BXP5-3|SRRT_HUMAN;Q9BXP5-4|SRRT_HUMAN	935068	750152	265855	215768	438245	218426				650358	290813
Q7Z3B4-2|NUP54_HUMAN;Q7Z3B4-3|NUP54_HUMAN;Q7Z3B4|NUP54_HUMAN	646382	400595	237636	229982	394192	248017				428204	290730
tr|A0A2X4TXU4|A0A2X4TXU4_SALER	489803	598466	172768	464463	205301	202317				420346	290693
Q86T03-2|TM55B_HUMAN;Q86T03|TM55B_HUMAN;tr|H0YJ90|H0YJ90_HUMAN	415644	484166	382840	282416	290501	297664				427550	290194
tr|A0A2X4TIB7|A0A2X4TIB7_SALER	838860	1.13934e+06	228574	271319	270049	328607				735592	289992
tr|A0A2X4TL95|A0A2X4TL95_SALER	710478	461338	504094	278392	264202	327261				558637	289952
P62487|RPB7_HUMAN	458593	486614	93089.9	215909	438569	215112				346099	289863
tr|A0A2X4WSQ9|A0A2X4WSQ9_SALER	999212	410085	371080	240620	255873	372514				593459	289669
tr|A0A2X4TMU4|A0A2X4TMU4_SALER	957647	859993	388448	368732	204355	295896				735363	289661
P45877|PPIC_HUMAN	307062	317977	458237	291284	300586	276826				361092	289565
Q9BZF1-2|OSBL8_HUMAN;Q9BZF1-3|OSBL8_HUMAN;Q9BZF1|OSBL8_HUMAN	492865	306512	493543	275033	235113	358465				430973	289537
tr|A0A2X4TYR5|A0A2X4TYR5_SALER	300854	370068	250623	117931	500610	246942				307182	288494
tr|A0A2X4U4Q4|A0A2X4U4Q4_SALER	845291	351682	335986	280820	412031	171994				510986	288282
tr|A0A2X4TK82|A0A2X4TK82_SALER	604949	1.27654e+06	198735	256203	342523	263712				693409	287479
Q9BZZ5-2|API5_HUMAN;Q9BZZ5-3|API5_HUMAN;Q9BZZ5|API5_HUMAN;tr|G3V1C3|G3V1C3_HUMAN	158330	428471	158858	271125	372910	218128				248553	287388
Q8NFH4|NUP37_HUMAN	432212	341189	338911	232702	371760	256134				370771	286865
tr|A0A2X4TGX8|A0A2X4TGX8_SALER	267309	397652	162038	77936.3	688464	94061.2				275666	286820
Q9Y4W6|AFG32_HUMAN	481172	823956	1.00315e+06	271997	306759	281371				769427	286709
Q7Z7H5-2|TMED4_HUMAN;Q7Z7H5|TMED4_HUMAN	96156.5	703445	325125	284867	273794	300022				374909	286228
O15118-2|NPC1_HUMAN;O15118|NPC1_HUMAN;tr|K7EQ23|K7EQ23_HUMAN	137364	327999	300574	295432	267144	294632				255312	285736
P51809-3|VAMP7_HUMAN;P51809|VAMP7_HUMAN	672418	294125	499708	282877	186754	386634				488750	285422
tr|H7BZD1|H7BZD1_HUMAN	592029	426843	560197	206082	410021	239390				526356	285165
Q12904-2|AIMP1_HUMAN;Q12904|AIMP1_HUMAN	247824	167976	521547	300285	250002	304061				312449	284783
P47712|PA24A_HUMAN	482068	460084	347406	166997	396983	286645				429853	283542
O43172-2|PRP4_HUMAN;O43172|PRP4_HUMAN	734911	433468	402622	309504	395694	143830				523667	283009
Q9Y2Z9-3|COQ6_HUMAN;Q9Y2Z9|COQ6_HUMAN;Q9Y2Z9-2|COQ6_HUMAN;tr|A0A0D9SFJ1|A0A0D9SFJ1_HUMAN	35810.1	93004.3	143413	164850	277459	405900				90742.4	282736
P14868|SYDC_HUMAN;P14868-2|SYDC_HUMAN	607151	291044	685422	293615	221898	332603				527872	282706
Q96ST3|SIN3A_HUMAN	769493	760856	220712	254366	496098	97258.3				583687	282574
tr|A0A2X4TX20|A0A2X4TX20_SALER	400585	307593	444208	256083	291431	299756				384129	282423
P02458-1|CO2A1_HUMAN;P02458|CO2A1_HUMAN	130042	128897	635511	259812	272060	312927				298150	281600
P00558-2|PGK1_HUMAN;P00558|PGK1_HUMAN	143068	261279	248359	306532	261939	275792				217569	281421
tr|A0A2X4TCH4|A0A2X4TCH4_SALER	406966	310724	398502	297401	393507	153123				372064	281344
tr|A0A2X4TIP4|A0A2X4TIP4_SALER	1.28364e+06	347662	136543	473846	165536	204309				589282	281230
Q8N4Q0|PTGR3_HUMAN	302575	311495	276833	276217	267761	296565				296968	280181
tr|A0A2X4TTZ7|A0A2X4TTZ7_SALER	430156	321812	421794	433480	262122	142673				391254	279425
tr|A0A2X4WPK7|A0A2X4WPK7_SALER	407075	699099	369266	306106	310447	221096				491813	279216
tr|A0A2X4T512|A0A2X4T512_SALER	137449	503814	63973.7	73031.9	387785	376775				235079	279197
O94915|FRYL_HUMAN	327902	373276	347596	248334	235967	350285				349591	278196
Q9C0H2-2|TTYH3_HUMAN;Q9C0H2-4|TTYH3_HUMAN;Q9C0H2|TTYH3_HUMAN	253613	302116	256608	254612	312632	266699				270779	277981
Q9NQS7-2|INCE_HUMAN;Q9NQS7|INCE_HUMAN	860258	827897	569609	222132	279560	331232				752588	277641
tr|A0A2X4T6T8|A0A2X4T6T8_SALER	271324	149824	415356	246329	285761	300462				278835	277517
P27816-2|MAP4_HUMAN;P27816-5|MAP4_HUMAN;P27816-6|MAP4_HUMAN;P27816|MAP4_HUMAN;tr|E7EVA0|E7EVA0_HUMAN	543040	499673	491677	367688	160052	304593				511463	277445
P47914|RL29_HUMAN	496353	462970	418650	255893	250057	324570				459324	276840
O15511|ARPC5_HUMAN;tr|B1ALC0|B1ALC0_HUMAN	267055	202238	231178	372587	208783	248997				233490	276789
P54727|RD23B_HUMAN	427492	477098	452274	297925	275097	256851				452288	276624
Q9NRG7-2|D39U1_HUMAN	354953	210018	276428	290320	253289	285721				280466	276443
O95373|IPO7_HUMAN	626481	494293	277666	253452	294171	281363				466147	276329
tr|A0A2X4WLI3|A0A2X4WLI3_SALER	330506	227322	492884	371990	267150	189735				350237	276291
tr|A0A2X4TIZ4|A0A2X4TIZ4_SALER	720827	722648	507684	262925	163323	402249				650386	276166
tr|A0A2X4TT98|A0A2X4TT98_SALER	273100	299982	80038.4	172172	293132	363179				217707	276161
P28370-2|SMCA1_HUMAN;P28370|SMCA1_HUMAN;tr|A0A0A0MRP6|A0A0A0MRP6_HUMAN;tr|B7ZLQ5|B7ZLQ5_HUMAN	269516	281864	250794	310018	330652	186466				267391	275712
Q9NZT1|CALL5_HUMAN	176860	210851	267571	159733	188839	478091				218427	275554
O95573|ACSL3_HUMAN	1.06367e+06	665455	288112	339453	191919	295015				672412	275463
tr|A0A2X4TCH1|A0A2X4TCH1_SALER	665135	393809	359619	355254	231272	239421				472855	275316
tr|A0A2X4TLB1|A0A2X4TLB1_SALER	844782	359430	389472	327191	310431	188229				531228	275284
tr|A0A2X4U4H2|A0A2X4U4H2_SALER	128362	506582	434437	345503	369429	110572				356461	275168
tr|A0A2X4TBK2|A0A2X4TBK2_SALER	16218.2	16593.6	454332	209833	225570	389346				162381	274916
P10809-2|CH60_HUMAN	343443	281977	265443	206692	297909	320024				296954	274875
Q9Y6G3|RM42_HUMAN;tr|J3KPP0|J3KPP0_HUMAN;tr|S4R2Z7|S4R2Z7_HUMAN;tr|S4R360|S4R360_HUMAN	595131	464490	459903	277765	232027	314783				506508	274858
P35609-2|ACTN2_HUMAN;P35609|ACTN2_HUMAN	234858	249545	235656	226815	338449	259235				240019	274833
tr|A0A2X4W8W5|A0A2X4W8W5_SALER	292010	144366	377833	233676	256127	334094				271403	274632
Q9Y617-2|SERC_HUMAN;Q9Y617|SERC_HUMAN	173586	201801	263111	287059	216925	318758				212833	274247
tr|A0A2X4TG74|A0A2X4TG74_SALER	88343.6	308907	353028	181727	482473	158088				250093	274096
tr|A0A2X4THB6|A0A2X4THB6_SALER	294333	498157	166419	312012	341894	167682				319636	273863
tr|A0A2X4T1F5|A0A2X4T1F5_SALER	315643	325360	155695	208467	252146	360593				265566	273735
tr|A0A2X4TCT4|A0A2X4TCT4_SALER	1.3237e+06	254488	367867	288058	252275	278711				648687	273015
O75616|ERAL1_HUMAN;tr|K7EQJ8|K7EQJ8_HUMAN	40202.1	0	1.66328e+06	335556	99856.7	383238				567827	272884
P17174-2|AATC_HUMAN;P17174|AATC_HUMAN	284776	334989	146829	298421	292253	227127				255532	272600
Q15006|EMC2_HUMAN	427045	643310	334605	319084	232110	266477				468320	272557
Q86UY8|NT5D3_HUMAN	186559	368736	381341	203048	343055	270938				312212	272347
P19823|ITIH2_HUMAN;tr|Q5T985|Q5T985_HUMAN	271025	250808	265705	232971	287557	294052				262512	271527
Q9NWH9|SLTM_HUMAN	795409	751083	248620	359105	327529	126224				598370	270953
Q9NY93-2|DDX56_HUMAN;Q9NY93|DDX56_HUMAN	228751	636367	169611	240280	315459	255990				344910	270576
P07948-2|LYN_HUMAN;P07948|LYN_HUMAN	325729	315652	325597	261388	291042	258931				322326	270453
tr|A0A2X4T1W8|A0A2X4T1W8_SALER	256018	300201	159181	151339	321748	334740				238467	269276
tr|A0A2X4T6C2|A0A2X4T6C2_SALER	2.29532e+06	1.74849e+06	506483	197820	307262	301923				1.51676e+06	269002
Q8WUD1|RAB2B_HUMAN	390654	384918	320246	241371	291383	273879				365273	268878
P18669|PGAM1_HUMAN	263924	284512	384025	224896	325825	255788				310820	268836
Q13428-2|TCOF_HUMAN;Q13428-3|TCOF_HUMAN;Q13428-4|TCOF_HUMAN;Q13428-8|TCOF_HUMAN;Q13428|TCOF_HUMAN	333593	227053	141491	296215	258003	251762				234046	268660
tr|A0A2X4TNR4|A0A2X4TNR4_SALER	444543	278603	513092	310836	247868	246070				412079	268258
Q14966-3|ZN638_HUMAN;Q14966|ZN638_HUMAN	277325	449810	189801	244973	415383	144365				305646	268241
P49736|MCM2_HUMAN	918914	498929	340202	346152	272984	184508				586015	267881
tr|A0A2X4TK86|A0A2X4TK86_SALER	392557	114290	273765	290996	280368	229521				260204	266961
tr|A0A2X4T3T7|A0A2X4T3T7_SALER	363328	468787	280642	336227	195241	269178				370919	266882
P51153|RAB13_HUMAN	506538	455376	511056	285425	212633	301013				490990	266357
P14635-2|CCNB1_HUMAN;P14635|CCNB1_HUMAN	493941	384516	346261	321292	251702	225114				408239	266036
O00299|CLIC1_HUMAN	304634	261638	299118	281791	255432	259159				288464	265461
tr|A0A2X4TEV8|A0A2X4TEV8_SALER	853926	587905	357533	234253	269058	292794				599788	265368
Q12800-3|TFCP2_HUMAN;Q12800|TFCP2_HUMAN;Q12800-2|TFCP2_HUMAN;Q12800-4|TFCP2_HUMAN	641172	396463	296633	222146	327276	246609				444756	265344
tr|A0A2X4TBQ7|A0A2X4TBQ7_SALER	461743	400588	376487	250339	223839	319505				412939	264561
tr|A0A2X4WI87|A0A2X4WI87_SALER	856887	652560	310628	279923	255108	258195				606692	264409
Q9H0U6|RM18_HUMAN	782414	250293	243679	215908	265675	310573				425462	264052
Q96SI9-2|STRBP_HUMAN;Q96SI9|STRBP_HUMAN	381952	438310	202969	249013	283648	259385				341077	264015
Q9NY12-2|GAR1_HUMAN;Q9NY12|GAR1_HUMAN	453180	565714	235948	254427	377696	159906				418281	264010
O00746|NDKM_HUMAN;tr|A0A087WVT9|A0A087WVT9_HUMAN;tr|F2Z2X0|F2Z2X0_HUMAN;tr|Q4TT34|Q4TT34_HUMAN;O00746-2|NDKM_HUMAN	223856	369464	387668	283706	236480	270598				326996	263595
P30154-2|2AAB_HUMAN;P30154-4|2AAB_HUMAN;P30154-5|2AAB_HUMAN;P30154|2AAB_HUMAN	243811	281581	267214	225041	270543	294950				264202	263511
Q86X95-2|CIR1_HUMAN;Q86X95|CIR1_HUMAN	176807	118418	685132	282669	206849	299848				326786	263122
tr|A0A2X4TBX3|A0A2X4TBX3_SALER	1.05362e+06	1.24707e+06	420026	202425	340387	246550				906904	263120
tr|A0A2X4SWU1|A0A2X4SWU1_SALER	476864	193629	189175	97911.1	302163	388579				286556	262884
Q9Y371|SHLB1_HUMAN;tr|A0A087WW40|A0A087WW40_HUMAN	435331	370760	369302	226293	321445	239531				391798	262423
tr|A0A2X4TMU9|A0A2X4TMU9_SALER	454045	496841	391477	196165	268478	321813				447454	262152
Q9BY32-2|ITPA_HUMAN;Q9BY32|ITPA_HUMAN	1.02377e+06	415881	90899.6	311658	110061	363971				510184	261896
tr|A0A2X4W691|A0A2X4W691_SALER	156436	681296	304629	170707	407012	206957				380787	261559
tr|A0A2X4T9H9|A0A2X4T9H9_SALER	1.01426e+06	965661	277529	371266	220723	192482				752483	261490
O94766-2|B3GA3_HUMAN;O94766|B3GA3_HUMAN;tr|G3V150|G3V150_HUMAN	307264	231615	487364	223109	266655	294259				342081	261341
P67812-3|SC11A_HUMAN;P67812-4|SC11A_HUMAN;P67812|SC11A_HUMAN;tr|H0YKT4|H0YKT4_HUMAN;tr|H0YNG3|H0YNG3_HUMAN	492886	379989	590095	255619	177608	348542				487657	260590
Q14692|BMS1_HUMAN	921628	739204	310156	199546	415725	165087				656996	260120
tr|A0A2X4TK60|A0A2X4TK60_SALER	2.00165e+06	170658	389991	260552	253769	265921				854101	260081
Q9NZ01|TECR_HUMAN	361694	158066	604427	283820	224986	270958				374729	259921
O14737-2|PDCD5_HUMAN;O14737|PDCD5_HUMAN	90841.2	446409	272331	523200	96371.9	159782				269860	259785
P12109|CO6A1_HUMAN;tr|A0A087X0S5|A0A087X0S5_HUMAN	276145	170057	171166	249508	243795	284802				205790	259368
P69905|HBA_HUMAN	341574	301506	288077	250138	274093	253745				310386	259325
Q9Y6A9|SPCS1_HUMAN;tr|X6R2S6|X6R2S6_HUMAN	610212	494888	444964	222427	190977	363281				516688	258895
O43765|SGTA_HUMAN	229676	212514	242158	194010	186440	394893				228116	258448
tr|A0A2X4TLH8|A0A2X4TLH8_SALER	386827	229735	247547	348252	305628	119110				288036	257663
P13797-3|PLST_HUMAN;P13797|PLST_HUMAN	318740	301518	307910	276496	198721	295802				309389	257007
P52434|RPAB3_HUMAN;tr|C9JLU1|C9JLU1_HUMAN	197968	150489	285766	260784	311295	198100				211408	256726
tr|A0A2X4SX82|A0A2X4SX82_SALER	380475	285524	402443	61290.8	259977	448363				356147	256544
tr|A0A2X4TJ08|A0A2X4TJ08_SALER	635503	421570	279477	352056	194191	222343				445517	256197
P82912-2|RT11_HUMAN;P82912-3|RT11_HUMAN;P82912|RT11_HUMAN	726451	410824	647704	304862	220595	241644				594993	255700
P60033|CD81_HUMAN;tr|A6NMH8|A6NMH8_HUMAN;tr|E9PIF1|E9PIF1_HUMAN;tr|E9PJK1|E9PJK1_HUMAN;tr|E9PM31|E9PM31_HUMAN;tr|E9PRJ8|E9PRJ8_HUMAN;tr|H0YDJ9|H0YDJ9_HUMAN;tr|H0YDL9|H0YDL9_HUMAN;tr|H0YEE2|H0YEE2_HUMAN	649058	301873	964613	343213	70917	352925				638515	255685
P17987|TCPA_HUMAN	409810	191903	330267	298895	199197	268492				310660	255528
P61077-2|UB2D3_HUMAN;P61077-3|UB2D3_HUMAN;P61077|UB2D3_HUMAN;P62837-2|UB2D2_HUMAN;P62837|UB2D2_HUMAN;tr|A0A087WY85|A0A087WY85_HUMAN;tr|A0A0A0MQU3|A0A0A0MQU3_HUMAN;tr|D6RAH7|D6RAH7_HUMAN;tr|D6RAW0|D6RAW0_HUMAN;tr|D6RFM0|D6RFM0_HUMAN;tr|H9KV45|H9KV45_HUMAN	416688	390801	111913	245116	270385	248478				306467	254659
tr|A0A2X4T8A6|A0A2X4T8A6_SALER	168989	224478	354046	448691	184497	129715				249171	254301
P82909|RT36_HUMAN	493897	316305	203223	231816	227529	301831				337808	253725
tr|A0A2X4SZ11|A0A2X4SZ11_SALER	408438	226021	280025	180648	175448	405059				304828	253718
P62854|RS26_HUMAN;Q5JNZ5|RS26L_HUMAN	234839	280834	439383	217297	228697	313031				318352	253008
Q8IW92|GLBL2_HUMAN	389069	285178	320298	221739	256084	281187				331515	253003
P42766|RL35_HUMAN;tr|F2Z388|F2Z388_HUMAN	262291	201134	333675	249070	241614	268306				265700	252997
P82664|RT10_HUMAN	413579	348564	539588	272562	218407	267517				433910	252829
Q16706|MA2A1_HUMAN	379452	271023	297311	222784	268431	266193				315929	252469
tr|A0A2X4TMG6|A0A2X4TMG6_SALER	78096.1	107654	232334	208221	503002	45234.5				139362	252152
P83876|TXN4A_HUMAN	590284	233875	330305	273376	278106	203915				384821	251799
Q6P4R8-3|NFRKB_HUMAN	257923	352045	245551	241565	297591	215354				285173	251503
O15371-2|EIF3D_HUMAN;O15371-3|EIF3D_HUMAN;O15371|EIF3D_HUMAN	398313	390867	461195	292173	233671	228034				416792	251293
Q96FV9|THOC1_HUMAN;tr|A0A087WWS1|A0A087WWS1_HUMAN	681463	417137	186298	262146	325740	164746				428299	250877
tr|A0A2X4WDD8|A0A2X4WDD8_SALER	236074	284235	294635	262630	226470	262642				271648	250580
tr|A0A2X4TJA6|A0A2X4TJA6_SALER	186117	175810	201356	376851	278850	93838.5				187761	249847
tr|A0A2X4SYJ8|A0A2X4SYJ8_SALER	987344	422144	456447	190488	282315	276691				621979	249831
Q9NY26-2|S39A1_HUMAN;Q9NY26|S39A1_HUMAN;tr|Q5T4K2|Q5T4K2_HUMAN;tr|Q5T4K3|Q5T4K3_HUMAN;tr|Q5T4K4|Q5T4K4_HUMAN	707455	600740	478870	265698	147843	335181				595688	249574
P29992|GNA11_HUMAN	257613	200858	213016	341439	156124	250425				223829	249329
Q9BWJ5|SF3B5_HUMAN	568845	546655	264949	275099	241488	231128				460150	249238
Q9P2K5-2|MYEF2_HUMAN;Q9P2K5|MYEF2_HUMAN;tr|A0A0A0MQW0|A0A0A0MQW0_HUMAN;tr|A0A0A0MR39|A0A0A0MR39_HUMAN	667893	718957	137187	208696	358561	180450				508013	249236
P35270|SPRE_HUMAN	479471	360811	517370	266957	189686	290690				452551	249111
tr|A0A2X4T850|A0A2X4T850_SALER	103775	203711	99852.7	68092.7	435746	242741				135780	248860
tr|A0A2X4T7M7|A0A2X4T7M7_SALER	313496	185497	641070	312855	237968	195488				380021	248770
Q96M27-2|PRRC1_HUMAN;Q96M27-3|PRRC1_HUMAN;Q96M27|PRRC1_HUMAN	764958	461294	898268	375180	222241	148257				708173	248559
Q13277-2|STX3_HUMAN;Q13277-3|STX3_HUMAN;Q13277|STX3_HUMAN;tr|A0A0C4DGE4|A0A0C4DGE4_HUMAN;tr|A0A0J9YW33|A0A0J9YW33_HUMAN	414735	320536	512594	277598	159546	307515				415955	248219
tr|A0A2X4W8H3|A0A2X4W8H3_SALER	293814	481429	228243	364276	298453	81566.5				334495	248098
tr|A0A2X4TFD4|A0A2X4TFD4_SALER	308236	77231.7	298440	307137	164863	270562				227969	247520
Q8NI60-2|COQ8A_HUMAN;Q8NI60-3|COQ8A_HUMAN;Q8NI60-4|COQ8A_HUMAN;Q8NI60|COQ8A_HUMAN	288644	221271	205092	217480	255223	268250				238336	246985
tr|A0A2X4THK5|A0A2X4THK5_SALER	173542	397784	256602	210485	300049	230106				275976	246880
tr|A0A2X4TE99|A0A2X4TE99_SALER	591594	416141	442082	212258	317576	207579				483272	245804
tr|A0A2X4U577|A0A2X4U577_SALER	760670	570760	173134	227844	216488	292986				501521	245773
O60216|RAD21_HUMAN	811026	501292	218815	254661	307886	174444				510378	245663
P05166-2|PCCB_HUMAN;P05166|PCCB_HUMAN;tr|C9JQS9|C9JQS9_HUMAN;tr|C9JVY9|C9JVY9_HUMAN;tr|E7ENC1|E7ENC1_HUMAN;tr|E7ETT1|E7ETT1_HUMAN;tr|E7ETT4|E7ETT4_HUMAN;tr|E7EUY3|E7EUY3_HUMAN;tr|E7EX59|E7EX59_HUMAN;tr|E9PDR0|E9PDR0_HUMAN;tr|F8WBI9|F8WBI9_HUMAN;tr|H7C5C9|H7C5C9_HUMAN	343542	251790	209496	241021	228428	267253				268276	245568
tr|A0A2X4TP13|A0A2X4TP13_SALER	330418	217643	287337	286345	252511	197368				278466	245408
tr|A0A2X4SXT9|A0A2X4SXT9_SALER	430026	296521	287084	391619	270792	73232.7				337877	245214
P53992|SC24C_HUMAN;tr|G5EA31|G5EA31_HUMAN	451733	298801	379883	189467	264700	280947				376806	245038
Q15417|CNN3_HUMAN	341211	96568.5	425281	241381	202991	289967				287687	244780
tr|A0A2X4WK08|A0A2X4WK08_SALER	970704	458361	1.1181e+06	196704	370701	164712				849056	244039
O60306|AQR_HUMAN	402201	369035	342680	230441	319664	181765				371305	243957
tr|A0A2X4TJQ6|A0A2X4TJQ6_SALER	107009	1.37155e+06	206112	339448	263053	129001				561556	243834
O75718|CRTAP_HUMAN;tr|C9JP16|C9JP16_HUMAN	60894.1	192689	368525	263514	219099	247160				207369	243258
Q8IXT5|RB12B_HUMAN	456092	494576	206828	195347	352975	181021				385832	243114
Q96DV4|RM38_HUMAN	847797	362990	376453	210633	235875	282466				529080	242991
Q6RFH5|WDR74_HUMAN;tr|E9PS41|E9PS41_HUMAN	659301	106198	113786	262266	214246	252413				293095	242975
O60313-2|OPA1_HUMAN;O60313|OPA1_HUMAN;tr|E5KLJ5|E5KLJ5_HUMAN;tr|E5KLJ6|E5KLJ6_HUMAN;tr|E5KLJ9|E5KLJ9_HUMAN;tr|E5KLK1|E5KLK1_HUMAN	272641	182042	229927	209906	214987	303932				228203	242942
tr|A0A2X4TPE2|A0A2X4TPE2_SALER	339845	432514	255342	219546	268751	240381				342567	242893
tr|A0A2X4WGD6|A0A2X4WGD6_SALER	187288	188018	269208	209256	288792	230254				214838	242767
tr|A0A2X4SX93|A0A2X4SX93_SALER	397765	419084	466951	264806	238856	223334				427934	242332
Q9BZH6|WDR11_HUMAN	146494	176165	337730	284195	213174	229493				220129	242288
tr|A0A2X4W6K2|A0A2X4W6K2_SALER	371354	308120	305458	231698	279258	214585				328311	241847
tr|A0A2X4W2W0|A0A2X4W2W0_SALER	262314	227022	117022	134974	259321	331234				202119	241843
O95864|FADS2_HUMAN	352034	414896	396566	267991	182638	274887				387832	241839
tr|A0A2X4TBY3|A0A2X4TBY3_SALER	455965	532220	489236	336320	161400	226497				492474	241406
O00267-2|SPT5H_HUMAN;O00267|SPT5H_HUMAN	200928	285715	179910	173761	399026	151083				222184	241290
Q9UI14|PRAF1_HUMAN;tr|M0R3D4|M0R3D4_HUMAN	668209	404594	499779	302611	55842.5	363367				524194	240607
tr|A0A2X4T147|A0A2X4T147_SALER	253538	377022	345915	195362	296728	228027				325492	240039
P17480-2|UBF1_HUMAN;P17480|UBF1_HUMAN;tr|E9PKP7|E9PKP7_HUMAN	1.00596e+06	1.27342e+06	165449	197303	318835	203460				814943	239866
Q9UKL0|RCOR1_HUMAN	677688	908424	221709	226009	381447	111358				602607	239605
tr|A0A2X4TGT8|A0A2X4TGT8_SALER	450547	439269	288583	240059	315813	162936				392800	239603
Q99735-2|MGST2_HUMAN;Q99735|MGST2_HUMAN	0	136336	793967	131124	42326.2	544147				310101	239199
tr|A0A2X4TET6|A0A2X4TET6_SALER	440080	409518	310035	278412	250677	188334				386544	239141
Q6RW13|ATRAP_HUMAN	433106	492721	240831	435230	95444.1	186509				388886	239061
P04004|VTNC_HUMAN	14025	155881	246477	189744	271278	255979				138794	239000
Q6NUQ1|RINT1_HUMAN	348577	334833	569791	180204	248394	287901				417734	238833
tr|A0A2X4W7I7|A0A2X4W7I7_SALER	445482	136092	133190	120491	378361	217463				238255	238772
Q6SPF0|SAMD1_HUMAN;tr|E9PIW9|E9PIW9_HUMAN	503234	591378	299489	223943	294512	195190				464700	237882
Q15286|RAB35_HUMAN;Q15286-2|RAB35_HUMAN	312603	295727	329930	253846	207631	251464				312753	237647
tr|A0A2X4TQM1|A0A2X4TQM1_SALER	1.33785e+06	843678	478580	184615	306744	220130				886701	237163
tr|A0A2X4TJV4|A0A2X4TJV4_SALER	335058	625677	387825	212754	175204	322837				449520	236932
P07099|HYEP_HUMAN	543484	50818.7	450973	275073	211199	221842				348425	236038
tr|A0A2X4TEX5|A0A2X4TEX5_SALER	307714	352630	172499	186153	321208	199896				277614	235752
O75494-2|SRS10_HUMAN;O75494-3|SRS10_HUMAN;O75494-4|SRS10_HUMAN;O75494-5|SRS10_HUMAN;O75494-6|SRS10_HUMAN;O75494|SRS10_HUMAN;tr|Q5JRI1|Q5JRI1_HUMAN	1.30774e+06	698786	358239	252927	176109	278031				788254	235689
tr|A0A2X4TST3|A0A2X4TST3_SALER	406084	402057	189489	262127	230850	213443				332543	235473
O75880|SCO1_HUMAN;tr|J3QL56|J3QL56_HUMAN	344964	299603	202267	157631	202035	345992				282278	235219
tr|A0A2X4TGI8|A0A2X4TGI8_SALER	216134	353486	419555	249785	203915	250287				329725	234662
Q06787-10|FMR1_HUMAN;Q06787-11|FMR1_HUMAN;Q06787-2|FMR1_HUMAN;Q06787-3|FMR1_HUMAN;Q06787-4|FMR1_HUMAN;Q06787-5|FMR1_HUMAN;Q06787-6|FMR1_HUMAN;Q06787-7|FMR1_HUMAN;Q06787-8|FMR1_HUMAN;Q06787-9|FMR1_HUMAN;Q06787|FMR1_HUMAN;tr|A0A087WXI3|A0A087WXI3_HUMAN;tr|A8MQB8|A8MQB8_HUMAN;tr|G3V0J0|G3V0J0_HUMAN;tr|R9WNI0|R9WNI0_HUMAN	292281	367954	327580	251792	186555	264793				329272	234380
tr|A0A2X4TH19|A0A2X4TH19_SALER	432458	203953	287321	299663	168142	235235				307911	234347
P23919-2|KTHY_HUMAN;P23919|KTHY_HUMAN;tr|H7BZ20|H7BZ20_HUMAN	148124	260313	285453	189699	194249	318504				231297	234151
tr|A0A2X4T529|A0A2X4T529_SALER	412027	279170	94627.7	164618	244256	291656				261941	233510
Q9Y2R9|RT07_HUMAN;tr|J3QLS3|J3QLS3_HUMAN	509101	418167	741982	160003	158793	381528				556417	233441
tr|A0A2X4VXL7|A0A2X4VXL7_SALER	415910	213359	294790	200448	296883	198140				308020	231824
tr|A0A2X4TBI0|A0A2X4TBI0_SALER	177678	236554	162162	206520	211503	276606				192131	231543
Q9NTJ5|SAC1_HUMAN	352134	448797	541111	220016	173093	301452				447347	231521
Q8IXB1-2|DJC10_HUMAN;Q8IXB1|DJC10_HUMAN	283219	250778	299865	221600	231364	241452				277954	231472
tr|A0A2X4WMW9|A0A2X4WMW9_SALER	344904	258592	272293	227290	287571	179011				291929	231291
tr|A0A2X4WGV9|A0A2X4WGV9_SALER	298543	296972	469299	172216	241460	279433				354938	231036
Q9Y3C1-2|NOP16_HUMAN;Q9Y3C1-3|NOP16_HUMAN;Q9Y3C1|NOP16_HUMAN;tr|A0A087X2G6|A0A087X2G6_HUMAN;tr|A0A0C4DGU5|A0A0C4DGU5_HUMAN;tr|D6RIC3|D6RIC3_HUMAN	253739	287943	276809	158555	350465	183577				272830	230866
tr|A0A2X4SX11|A0A2X4SX11_SALER	324627	101528	534554	344619	137444	205592				320236	229219
Q9UKN8|TF3C4_HUMAN	92081.1	457472	197137	173657	350155	163330				248897	229047
P11413-2|G6PD_HUMAN;P11413-3|G6PD_HUMAN;P11413|G6PD_HUMAN;tr|E7EM57|E7EM57_HUMAN;tr|E7EUI8|E7EUI8_HUMAN	166828	135709	136135	230209	176334	279513				146224	228685
tr|A0A2X4TDI8|A0A2X4TDI8_SALER	411855	241162	316642	221965	266294	197238				323220	228499
tr|A0A2X4TVG7|A0A2X4TVG7_SALER	578585	632418	530557	264096	258225	160775				580520	227699
tr|A0A2X4T124|A0A2X4T124_SALER	748242	727983	414706	205143	246677	229100				630310	226974
tr|A0A2X4TS95|A0A2X4TS95_SALER	164876	209938	208212	84012	361781	234885				194342	226893
P16401|H15_HUMAN	454817	309742	333392	260105	262339	157414				365984	226619
tr|A0A2X4TDJ2|A0A2X4TDJ2_SALER	413639	188004	415696	204183	230136	244223				339113	226181
tr|A0A2X4WW23|A0A2X4WW23_SALER	124537	597295	301427	126286	313676	237601				341086	225854
Q01650|LAT1_HUMAN	352802	352035	306221	235418	225264	213654				337019	224779
O75787-2|RENR_HUMAN;O75787|RENR_HUMAN;tr|A0A1B0GU12|A0A1B0GU12_HUMAN;tr|A0A1B0GUT7|A0A1B0GUT7_HUMAN;tr|A0A1B0GVW0|A0A1B0GVW0_HUMAN;tr|B7Z413|B7Z413_HUMAN	195974	197714	364890	218163	163282	292475				252859	224640
Q92609-2|TBCD5_HUMAN;Q92609|TBCD5_HUMAN	47437.8	42844.1	197499	247953	241334	184130				95926.9	224472
tr|A0A2X4TKW9|A0A2X4TKW9_SALER	303425	417090	266022	218847	228869	225191				328846	224302
O15145|ARPC3_HUMAN	365645	164615	219048	268993	190868	212504				249769	224122
tr|A0A2X4TKT8|A0A2X4TKT8_SALER	1.34073e+06	559856	194520	335728	192416	143866				698369	224003
tr|A0A2X4THL5|A0A2X4THL5_SALER	397575	162112	182969	175917	308666	187337				247552	223973
P37837|TALDO_HUMAN;tr|F2Z393|F2Z393_HUMAN	257811	148526	345350	282229	278294	109499				250562	223340
Q9BZK7|TBL1R_HUMAN;tr|A0A0D9SF63|A0A0D9SF63_HUMAN;tr|A0A1B0GVH3|A0A1B0GVH3_HUMAN	435367	604444	132905	219917	409939	39513.6				390905	223123
tr|A0A2X4TCE4|A0A2X4TCE4_SALER	696138	271369	372693	200371	304565	162553				446734	222496
Q96GW9|SYMM_HUMAN	499130	379059	458917	226745	192896	246559				445702	222067
Q9P2J5-2|SYLC_HUMAN;Q9P2J5|SYLC_HUMAN	505361	247025	453460	228693	192982	243792				401949	221822
P07947|YES_HUMAN;tr|J3QRU1|J3QRU1_HUMAN	135731	230519	237101	208420	200148	256835				201117	221801
tr|A0A2X4U1Z2|A0A2X4U1Z2_SALER	668527	687725	397521	228824	263238	172665				584591	221576
tr|A0A2X4U6F7|A0A2X4U6F7_SALER	129383	755321	88751	49063.2	504161	111044				324485	221423
tr|A0A2X4T9Z4|A0A2X4T9Z4_SALER	397014	325474	316882	251711	178283	233105				346457	221033
tr|A0A2X4T6D2|A0A2X4T6D2_SALER	128794	475652	534046	233925	199718	228701				379497	220781
P04632|CPNS1_HUMAN;tr|A0A075B7C0|A0A075B7C0_HUMAN;tr|A0A0C4DGQ5|A0A0C4DGQ5_HUMAN;tr|K7ELJ7|K7ELJ7_HUMAN;tr|K7EM73|K7EM73_HUMAN	557810	311612	309560	188226	206442	267546				392994	220738
tr|A0A2X4THU7|A0A2X4THU7_SALER	848349	810757	140522	151183	250773	259127				599876	220361
P54764-2|EPHA4_HUMAN;P54764|EPHA4_HUMAN;tr|E9PG71|E9PG71_HUMAN	379896	285443	361650	242559	130041	288427				342330	220342
tr|A0A2X4TWV7|A0A2X4TWV7_SALER	238009	330328	166913	117011	351179	192548				245084	220246
O00139-1|KIF2A_HUMAN;O00139-2|KIF2A_HUMAN;O00139-4|KIF2A_HUMAN;O00139-5|KIF2A_HUMAN;O00139|KIF2A_HUMAN	414454	354013	621183	239570	66295.5	353862				463217	219909
Q9BSC4-4|NOL10_HUMAN;Q9BSC4|NOL10_HUMAN	432955	162789	216399	193152	327510	138765				270714	219809
tr|A0A2X4W4W5|A0A2X4W4W5_SALER	310703	365690	95191.6	165015	113487	376715				257195	218406
tr|A0A2X4WDT1|A0A2X4WDT1_SALER	1.35663e+06	1.21859e+06	89955.1	102457	307993	244752				888389	218401
O14519-2|CDKA1_HUMAN;O14519|CDKA1_HUMAN;tr|F5GZF0|F5GZF0_HUMAN	473162	401847	203725	228397	275128	151496				359578	218340
Q7RTS9-2|DYM_HUMAN;Q7RTS9|DYM_HUMAN	395763	191108	277591	232884	197423	224550				288154	218286
tr|A0A2X4TUJ4|A0A2X4TUJ4_SALER	265883	252447	163231	156795	235009	261173				227187	217659
tr|A0A2X4TIJ6|A0A2X4TIJ6_SALER	97603.7	107369	982355	187533	250883	214244				395776	217553
tr|A0A2X4TTP8|A0A2X4TTP8_SALER	88394.6	273364	279190	195704	284598	171401				213649	217234
O43818|U3IP2_HUMAN	466445	510765	218560	203814	315010	131302				398590	216709
P35251-2|RFC1_HUMAN;P35251|RFC1_HUMAN;tr|A0A1W2PP02|A0A1W2PP02_HUMAN	486707	564341	303917	223297	267633	158448				451655	216460
tr|A0A2X4W8A2|A0A2X4W8A2_SALER	746151	134039	58101.3	255129	82300.7	311490				312764	216307
Q8TAA5|GRPE2_HUMAN	177725	154427	255573	208630	208854	230835				195908	216106
tr|E9PBW4|E9PBW4_HUMAN	350285	354265	323355	172669	253838	221634				342635	216047
Q03701|CEBPZ_HUMAN	721037	684143	342594	205968	227416	214390				582591	215925
tr|A0A2X4WRF8|A0A2X4WRF8_SALER	400213	144721	221864	200419	221086	225548				255599	215684
P16402|H13_HUMAN	231254	319884	199033	242007	229482	173003				250057	214831
P68133|ACTS_HUMAN	359066	234593	263263	203171	204400	235369				285641	214313
O75915|PRAF3_HUMAN;tr|C9JQU6|C9JQU6_HUMAN;tr|F8WF33|F8WF33_HUMAN;tr|F8WF90|F8WF90_HUMAN	490341	295729	646905	254253	71204.9	317223				477659	214227
tr|A0A087X1G7|A0A087X1G7_HUMAN	331429	235945	410057	217499	146262	278881				325811	214214
tr|A0A2X4TKA0|A0A2X4TKA0_SALER	909143	338525	210637	222217	221351	198707				486102	214092
Q8NBU5|ATAD1_HUMAN	453533	391229	861072	189377	166760	285492				568612	213876
Q9HD33-2|RM47_HUMAN;Q9HD33|RM47_HUMAN	390507	220041	351772	195219	174873	271419				320773	213837
P62263|RS14_HUMAN	489553	365061	328734	198989	198676	243440				394449	213702
P04745|AMY1_HUMAN;P04746|AMYP_HUMAN;P19961|AMY2B_HUMAN	5103.96	17378.1	45054.6	2915.37	600410	35846.4				22512.2	213057
Q16540|RM23_HUMAN	1.19157e+06	194916	564654	73640.3	197753	367139				650380	212844
tr|A0A2X4TJU0|A0A2X4TJU0_SALER	145873	150816	287033	215393	194875	228117				194574	212795
tr|A0A2X4SYS8|A0A2X4SYS8_SALER	104494	475335	1.18302e+06	136205	404325	95673.8				587616	212068
Q13111|CAF1A_HUMAN;Q13111-3|CAF1A_HUMAN	312261	601193	167462	190750	277617	167018				360305	211795
P63172|DYLT1_HUMAN;tr|Q5VTU3|Q5VTU3_HUMAN	142319	116849	106744	126680	249217	259146				121971	211681
tr|A0A2X4TJ36|A0A2X4TJ36_SALER	241141	215593	492063	270172	299895	64687.8				316266	211585
tr|A0A2X4TSJ7|A0A2X4TSJ7_SALER	43756.5	85410.2	50232.5	121526	136205	374770				59799.7	210834
P06744-2|G6PI_HUMAN;P06744|G6PI_HUMAN;tr|A0A0A0MTS2|A0A0A0MTS2_HUMAN;tr|K7EQ48|K7EQ48_HUMAN	335949	142444	292721	218517	156106	256597				257038	210407
tr|A0A2X4TER3|A0A2X4TER3_SALER	272184	235345	173254	213936	206102	210884				226927	210307
tr|A0A2X4T0A2|A0A2X4T0A2_SALER	75509.7	89757.2	248458	93552.5	139538	396727				137908	209939
Q9H7L9|SDS3_HUMAN	36183	91714.3	191912	206933	173524	249250				106603	209902
tr|A0A2X4TSX8|A0A2X4TSX8_SALER	451271	390436	345535	231095	91646.9	306174				395747	209639
Q8N766-2|EMC1_HUMAN;Q8N766-4|EMC1_HUMAN;Q8N766|EMC1_HUMAN	360250	206093	322075	162650	142736	322896				296139	209427
O14964-2|HGS_HUMAN;O14964|HGS_HUMAN	43663.5	249394	150932	119360	369753	139127				147996	209413
tr|A0A2X4TGM5|A0A2X4TGM5_SALER	1.15213e+06	192049	467964	119737	212422	294585				604047	208915
tr|A0A2X4TJK0|A0A2X4TJK0_SALER	369017	417711	262654	163285	252330	210563				349794	208726
tr|A0A2X4U5I1|A0A2X4U5I1_SALER	644164	280248	318541	149340	167975	304675				414318	207330
tr|A0A2X4TU09|A0A2X4TU09_SALER	808826	515466	364467	344807	164154	112287				562919	207082
tr|A0A2X4TXM7|A0A2X4TXM7_SALER	715143	164267	279538	241093	149223	230603				386316	206973
Q6PL18|ATAD2_HUMAN	292130	211982	242315	181271	213247	224737				248809	206418
tr|A0A2X4TLP7|A0A2X4TLP7_SALER	200041	162302	391956	314763	69704.2	234779				251433	206415
tr|A0A2X4W2G5|A0A2X4W2G5_SALER	401563	2.49601e+06	170917	161817	180460	276796				1.02283e+06	206358
Q9C005|DPY30_HUMAN	619019	694255	232063	190217	221173	207116				515112	206169
Q9BXK5-2|B2L13_HUMAN;Q9BXK5|B2L13_HUMAN	137919	171886	259266	236577	191933	189727				189691	206079
Q14157-1|UBP2L_HUMAN;Q14157-3|UBP2L_HUMAN;Q14157-4|UBP2L_HUMAN;Q14157-5|UBP2L_HUMAN;Q14157|UBP2L_HUMAN;tr|F8W726|F8W726_HUMAN;tr|Q5VU77|Q5VU77_HUMAN	276352	212834	364082	263016	128321	226625				284423	205987
[truncated: 1,527 more rows]

## Sheet: Suppl. Table 6 
Supplementary Table 6. RNA-seq of monocyte-derived macrophages after Salmonella Typhimurium infection - HPS1 versus controls differential expression.
geneid	baseMean	log2FoldChange	lfcSE	pvalue	padj	Gene name
ENSG00000261618	4376.77	1.39303	0.139612	6.55e-25	9.64e-21	AC083837.1
ENSG00000090104	2025.51	1.66243	0.184741	7.62e-21	5.61e-17	RGS1
ENSG00000144802	6067.29	1.00294	0.116689	5.22e-19	2.01e-15	NFKBIZ
ENSG00000128016	13658.4	1.23544	0.144445	5.48e-19	2.01e-15	ZFP36
ENSG00000102794	106323	1.10237	0.12965	1.24e-18	3.64e-15	ACOD1
ENSG00000251230	3289.93	1.12584	0.139187	3.16e-17	6.64e-14	MIR3945HG
ENSG00000250722	12696.5	1.45455	0.183607	7.74e-17	1.42e-13	SELENOP
ENSG00000013588	307.787	1.62667	0.209809	3.6e-16	5.89e-13	GPRC5A
ENSG00000126353	13749.5	1.58577	0.210682	1.34e-15	1.97e-12	CCR7
ENSG00000137507	460.697	1.16839	0.15623	4.07e-15	5.44e-12	LRRC32
ENSG00000198719	442.295	1.88531	0.266167	3e-14	3.47e-11	DLL1
ENSG00000090857	714.48	1.19736	0.166346	3.07e-14	3.47e-11	PDPR
ENSG00000105609	1184.1	1.41393	0.19862	3.85e-14	3.77e-11	LILRB5
ENSG00000211899	264.181	3.13419	0.483096	9.4e-14	8.65e-11	IGHM
ENSG00000204257	4014.91	1.05835	0.151727	1.57e-13	1.35e-10	HLA-DMA
ENSG00000164930	261.38	1.36455	0.196942	2.17e-13	1.78e-10	FZD6
ENSG00000250929	549.57	1.03983	0.150448	3.02e-13	2.34e-10	LINC01181
ENSG00000168405	300.459	2.02983	0.305983	5.25e-13	3.86e-10	CMAHP
ENSG00000109099	2155	1.32804	0.200908	1.37e-12	9.57e-10	PMP22
ENSG00000107521	1199.65	2.12554	0.33831	2.53e-12	1.69e-09	HPS1
ENSG00000103313	1846.18	1.00053	0.153167	3.84e-12	2.45e-09	MEFV
ENSG00000197632	4238.62	1.12318	0.176884	1.01e-11	5.92e-09	SERPINB2
ENSG00000010327	16534.3	1.47556	0.238016	1.43e-11	8.08e-09	STAB1
ENSG00000179163	13629.5	1.80028	0.296681	1.71e-11	9.33e-09	FUCA1
ENSG00000149131	2575.19	1.5294	0.256433	5.77e-11	2.57e-08	SERPING1
ENSG00000166278	1172.23	1.13241	0.190757	1.28e-10	5.39e-08	C2
ENSG00000142102	242.666	1.89084	0.325931	1.28e-10	5.39e-08	PGGHG
ENSG00000232810	927.795	1.64279	0.28594	1.78e-10	7.07e-08	TNF
ENSG00000114019	424.913	2.02922	0.366359	3.27e-10	1.12e-07	AMOTL2
ENSG00000138755	27122.7	1.6752	0.302696	4.7e-10	1.54e-07	CXCL9
ENSG00000165457	641.546	1.69116	0.316935	1.66e-09	4.53e-07	FOLR2
ENSG00000084734	72.5403	2.00745	0.371205	1.87e-09	4.95e-07	GCKR
ENSG00000167207	780.134	1.13134	0.211657	3.79e-09	9.13e-07	NOD2
ENSG00000232618	60.0435	1.91195	0.362923	5.22e-09	1.2e-06	AL355304.1
ENSG00000183087	431.172	1.48986	0.28957	6.81e-09	1.52e-06	GAS6
ENSG00000196932	127.489	1.80607	0.353483	7.67e-09	1.68e-06	TMEM26
ENSG00000141574	1782.53	1.38352	0.274069	1.1e-08	2.3e-06	SECTM1
ENSG00000140511	3357.77	1.2074	0.241579	1.9e-08	3.83e-06	HAPLN3
ENSG00000099985	579.555	1.59565	0.339527	4.47e-08	8.32e-06	OSM
ENSG00000162711	2881.42	1.1572	0.240671	4.9e-08	8.8e-06	NLRP3
ENSG00000173451	402.874	1.09313	0.229978	8.38e-08	1.4e-05	THAP2
ENSG00000152766	1592.24	1.34409	0.291853	9.94e-08	1.57e-05	ANKRD22
ENSG00000163235	1154.4	1.15518	0.251154	1.34e-07	2.03e-05	TGFA
ENSG00000177675	508.162	1.38081	0.304648	1.42e-07	2.13e-05	CD163L1
ENSG00000175183	770.352	1.41615	0.324181	2.35e-07	3.26e-05	CSRP2
ENSG00000228863	108.496	1.29268	0.290301	3.52e-07	4.66e-05	AL121985.1
ENSG00000116962	285.081	1.02741	0.23341	4.82e-07	6.17e-05	NID1
ENSG00000144668	226.172	1.27767	0.295808	5.23e-07	6.58e-05	ITGA9
ENSG00000017427	162.231	2.25793	0.591307	5.82e-07	7.2e-05	IGF1
ENSG00000162413	446.354	1.00456	0.23938	1.09e-06	0.000125	KLHL21
ENSG00000149557	23.271	3.74061	0.922114	1.25e-06	0.00014	FEZ1
ENSG00000243649	1618.17	1.02492	0.248382	1.36e-06	0.00015	CFB
ENSG00000116774	100.763	1.99149	0.525923	1.7e-06	0.000179	OLFML3
ENSG00000253557	82.2606	1.62289	0.408509	1.85e-06	0.000193	AC100849.1
ENSG00000023909	1081.02	1.09054	0.274711	2.29e-06	0.000228	GCLM
ENSG00000203709	63.4778	1.38491	0.348234	2.8e-06	0.000264	MIR29B2CHG
ENSG00000231389	7072.29	1.03746	0.268729	3.65e-06	0.000332	HLA-DPA1
ENSG00000211898	32.7346	2.53955	0.702856	4.2e-06	0.00037	IGHD
ENSG00000105369	125.738	1.67286	0.461407	4.31e-06	0.000377	CD79A
ENSG00000266970	90.7412	1.24479	0.323428	4.67e-06	0.000404	AC061992.1
ENSG00000121900	76.702	1.73301	0.474964	5.42e-06	0.000456	TMEM54
ENSG00000277496	58.1821	1.30854	0.341958	5.61e-06	0.000464	AL357033.4
ENSG00000169245	75345.9	1.16121	0.318949	6.49e-06	0.000524	CXCL10
ENSG00000147488	84.5086	1.47151	0.408727	8.87e-06	0.000676	ST18
ENSG00000185291	900.739	1.3196	0.383167	1.01e-05	0.000753	IL3RA
ENSG00000169184	107.561	1.06464	0.289386	1.04e-05	0.000765	MN1
ENSG00000011590	161.543	1.17364	0.32757	1.13e-05	0.000816	ZBTB32
ENSG00000173083	399.18	1.13053	0.317334	1.15e-05	0.000823	HPSE
ENSG00000275718	292.021	1.036	0.291853	1.21e-05	0.000858	CCL15
ENSG00000188372	147.031	1.67854	0.514329	1.26e-05	0.000889	ZP3
ENSG00000154451	29238.8	1.00341	0.285181	1.36e-05	0.00094	GBP5
ENSG00000115607	83.9026	2.10196	0.672393	1.38e-05	0.000946	IL18RAP
ENSG00000132386	227.127	1.14297	0.327842	1.44e-05	0.000977	SERPINF1
ENSG00000141698	223.299	1.20963	0.35241	1.59e-05	0.00105183	NT5C3B
ENSG00000183508	51.8675	2.05659	0.641604	1.7e-05	0.00111374	FAM46C
ENSG00000260231	521.008	1.04541	0.305912	1.98e-05	0.00127893	JHDM1D-AS1
ENSG00000161944	31.1975	1.7051	0.493996	2e-05	0.00128048	ASGR2
ENSG00000174502	196.91	1.17721	0.35224	2.28e-05	0.00140833	SLC26A9
ENSG00000225217	348.993	1.01289	0.301852	2.59e-05	0.00154765	HSPA7
ENSG00000101445	189.879	1.64254	0.54079	2.68e-05	0.00158453	PPP1R16B
ENSG00000226380	98.5	1.07788	0.316799	2.72e-05	0.00158826	AC016831.1
ENSG00000205444	25.5951	1.71743	0.507377	2.76e-05	0.00158889	AL034376.1
ENSG00000167483	25.6201	2.21641	0.695666	2.74e-05	0.00158889	FAM129C
ENSG00000151632	48.7875	1.79354	0.565085	2.91e-05	0.0016477	AKR1C2
ENSG00000185499	104.023	1.2339	0.376044	3.12e-05	0.00172262	MUC1
ENSG00000188676	41.1248	1.34676	0.402361	3.38e-05	0.00183922	IDO2
ENSG00000131401	166.643	1.34643	0.434287	3.77e-05	0.00198874	NAPSB
ENSG00000112182	85.7471	1.70395	0.579844	4.34e-05	0.00222326	BACH2
ENSG00000140519	187.621	1.32069	0.43394	4.4e-05	0.00223965	RHCG
ENSG00000134909	84.1753	1.12985	0.3487	4.64e-05	0.00233717	ARHGAP32
ENSG00000134539	29.3115	2.58332	0.928055	5.22e-05	0.00256857	KLRD1
ENSG00000204252	254.31	1.27734	0.435389	6.01e-05	0.00281702	HLA-DOA
ENSG00000176533	42.2067	1.34325	0.428613	6.21e-05	0.00286233	GNG7
ENSG00000122188	17.3375	3.13788	1.0925	6.29e-05	0.00288344	LAX1
ENSG00000171174	112.378	1.04476	0.33402	6.52e-05	0.00295136	RBKS
ENSG00000133321	181.847	1.37005	0.47477	6.67e-05	0.00296358	RARRES3
ENSG00000132514	206.445	1.41156	0.504931	6.91e-05	0.00305211	CLEC10A
ENSG00000198933	349.955	1.207	0.416602	7.3e-05	0.00319496	TBKBP1
ENSG00000124491	2926.1	2.58969	1.15064	7.46e-05	0.00324858	F13A1
ENSG00000198821	36.8828	2.38103	0.955478	7.72e-05	0.00333809	CD247
ENSG00000172215	11.5576	3.53815	1.26133	8.13e-05	0.00346648	CXCR6
ENSG00000143184	48.0917	2.22331	0.96763	9.18e-05	0.00385621	XCL1
ENSG00000074966	28.3295	2.02163	0.700918	9.17e-05	0.00385621	TXK
ENSG00000104918	17.9636	3.89048	1.76569	9.22e-05	0.00386237	RETN
ENSG00000111537	2565.22	2.91139	1.31496	9.54e-05	0.00397585	IFNG
ENSG00000169385	101.45	1.19138	0.409647	9.95e-05	0.00412493	RNASE2
ENSG00000167601	102.255	1.80342	0.778931	0.000108	0.00435179	AXL
ENSG00000127318	19.6718	3.00565	1.18276	0.000123	0.00480962	IL22
ENSG00000177455	78.9893	1.83162	0.819957	0.000127	0.00493832	CD19
ENSG00000134545	22.0581	3.25429	1.6266	0.000128	0.00494646	KLRC1
ENSG00000160886	57.5986	1.52037	0.571199	0.00014	0.00530331	LY6K
ENSG00000101082	31.8955	2.18939	1.03126	0.000165	0.00608687	SLA2
ENSG00000162676	24.3489	1.90549	0.713681	0.000172	0.00629144	GFI1
ENSG00000198286	118.239	1.53763	0.667368	0.000186	0.00670931	CARD11
ENSG00000182240	22.4651	1.97401	0.783405	0.000188	0.00672755	BACE2
ENSG00000206113	29.2004	1.86971	0.740672	0.00019	0.00680994	CFAP99
ENSG00000259834	46.5978	1.09394	0.390594	0.000201	0.00707935	AL365361.1
ENSG00000123700	1899.21	1.06691	0.421002	0.000202	0.00709452	KCNJ2
ENSG00000241351	10.0227	3.23078	1.36067	0.000203	0.00710456	IGKV3-11
ENSG00000163600	51.7133	1.96728	0.956287	0.000238	0.00793283	ICOS
ENSG00000008311	42.2581	1.06719	0.389547	0.000256	0.00838006	AASS
ENSG00000232194	27.5522	1.37852	0.525748	0.000282	0.00907735	Z99943.1
ENSG00000111796	16.8072	2.58824	1.15068	0.000293	0.00927258	KLRB1
ENSG00000099998	59.971	1.08375	0.413709	0.000296	0.00932604	GGT5
ENSG00000173762	56.7679	1.97221	1.11133	0.000335	0.0102728	CD7
ENSG00000153283	65.3905	1.74477	1.08065	0.000342	0.0104288	CD96
ENSG00000211829	20.3082	2.61052	1.39624	0.000348	0.0105377	TRDC
ENSG00000120337	35.8759	1.42389	0.585391	0.000357	0.0107186	TNFSF18
ENSG00000257924	29.7096	1.56167	0.672709	0.000382	0.0111526	LINC02416
ENSG00000211895	101.326	1.34081	0.632739	0.000396	0.011338	IGHA1
ENSG00000164509	58.7284	1.63435	0.854365	0.00042	0.0117907	IL31RA
ENSG00000253891	35.3373	1.15083	0.459401	0.000437	0.0120932	AC023202.1
ENSG00000077063	22.9451	1.89195	0.882982	0.000567	0.0146673	CTTNBP2
ENSG00000204287	16139.4	1.37065	0.67247	0.000569	0.0146774	HLA-DRA
ENSG00000113263	106.244	1.49908	0.877404	0.000577	0.0148044	ITK
ENSG00000100453	856.488	2.20257	1.75831	0.000578	0.0148044	GZMB
ENSG00000251546	9.47052	2.76561	1.48334	0.000583	0.0149119	IGKV1D-39
ENSG00000213512	15.8796	1.56314	0.660677	0.000607	0.0154425	GBP7
ENSG00000187134	304.218	1.85774	2.1708	0.000622	0.0157418	AKR1C1
ENSG00000163599	10.2457	2.79429	2.08619	0.000652	0.0163297	CTLA4
ENSG00000255026	12.5038	2.39387	1.16905	0.000666	0.0165752	AC136475.3
ENSG00000215788	61.1118	1.62696	1.02543	0.000707	0.0174266	TNFRSF25
ENSG00000115226	35.9311	1.09669	0.479169	0.000709	0.0174438	FNDC4
ENSG00000183549	67.9321	1.0905	0.504269	0.000714	0.0174438	ACSM5
ENSG00000225783	59.6606	1.52137	0.980246	0.000744	0.017954	MIAT
ENSG00000242371	9.20899	2.62217	1.4199	0.000759	0.0181542	IGKV1-39
ENSG00000130147	21.421	1.35495	0.615404	0.000843	0.0197791	SH3BP4
ENSG00000211772	63.0449	1.47946	1.08557	0.00089	0.0205624	TRBC2
ENSG00000093134	40.75	1.11934	0.544052	0.000982	0.021983	VNN3
ENSG00000211592	229.023	1.5819	0.981657	0.00100532	0.0224404	IGKC
ENSG00000179909	23.0898	1.26229	0.606211	0.00104551	0.0230923	ZNF154
ENSG00000182326	58.0835	1.15871	0.620328	0.00105613	0.023257	C1S
ENSG00000078589	25.1368	1.62263	1.13857	0.00117803	0.0250417	P2RY10
ENSG00000186265	20.1487	1.67049	1.11019	0.00118785	0.0251413	BTLA
ENSG00000165171	9.79294	2.3474	1.33707	0.00126257	0.0263438	METTL27
ENSG00000104290	36.8152	1.16514	0.63114	0.00129289	0.0267865	FZD3
ENSG00000269404	37.9046	1.26721	1.64901	0.00137828	0.0278661	SPIB
ENSG00000262519	23.5148	1.08057	0.546803	0.00151186	0.0298918	TXNP4
ENSG00000162627	45.2206	1.1908	1.15853	0.00169864	0.0324623	SNX7
ENSG00000131797	56.0881	1.14215	0.893116	0.0017891	0.0337839	CLUHP3
ENSG00000110848	361.969	1.2446	1.0862	0.00199314	0.036686	CD69
ENSG00000115085	36.5567	1.19172	1.22272	0.00208071	0.0377867	ZAP70
ENSG00000187513	63.5592	1.03609	1.00493	0.00247798	0.0421887	GJA4
ENSG00000244437	7.68578	1.99345	1.51182	0.00251558	0.0426807	IGKV3-15
ENSG00000182885	8.92946	1.78467	1.48614	0.0029109	0.0472098	ADGRG3
ENSG00000112195	13.4055	1.49401	1.34667	0.00319319	0.0499777	TREML2
ENSG00000186281	338.222	-1.34819	1.15925	0.00148825	0.0295841	GPAT2
ENSG00000150551	18.4943	-1.25826	0.632402	0.00137643	0.0278661	LYPD1
ENSG00000198576	139.452	-1.10253	0.630197	0.000961	0.0217491	ARC
ENSG00000223949	119.765	-1.21124	0.827536	0.000943	0.0214637	ROR1-AS1
ENSG00000198535	17.1071	-1.59701	0.790348	0.00092	0.0210881	C2CD4A
ENSG00000133055	70.3039	-1.09455	0.423854	0.000289	0.00923481	MYBPH
ENSG00000131873	3255.25	-1.513	0.65288	0.00029	0.00923481	CHSY1
ENSG00000123179	54.1173	-1.0514	0.39435	0.00028	0.00904178	EBPL
ENSG00000115194	34.0483	-1.34941	0.506007	0.000237	0.00792581	SLC30A3
ENSG00000126368	350.761	-1.06195	0.390791	0.000151	0.00565797	NR1D1
ENSG00000158715	60.1081	-1.11444	0.389473	0.00015	0.00561604	SLC45A3
ENSG00000237510	84.2032	-1.48842	0.565697	0.000133	0.00510381	GPAT2P1
ENSG00000166816	74.7541	-1.15906	0.384972	8.69e-05	0.00367256	LDHD
ENSG00000172818	17.6083	-2.24722	0.718614	6.4e-05	0.00291253	OVOL1
ENSG00000162897	1405.32	-1.09808	0.339531	2.84e-05	0.0016255	FCAMR
ENSG00000115457	52.6419	-1.24745	0.363936	2.61e-05	0.00154831	IGFBP2
ENSG00000130513	184.619	-1.28938	0.390256	2.2e-05	0.00137667	GDF15
ENSG00000188483	140.69	-1.12169	0.314857	1.38e-05	0.000946	IER5L
ENSG00000142156	2904.86	-1.0485	0.288202	8.09e-06	0.000626	COL6A1
ENSG00000185245	169.982	-1.90122	0.58324	7.98e-06	0.000621	GP1BA
ENSG00000008441	270.894	-1.22401	0.33713	7.48e-06	0.000591	NFIX
ENSG00000179094	351.083	-1.03018	0.266413	4.16e-06	0.000368	PER1
ENSG00000113070	461.257	-1.08645	0.274152	2.52e-06	0.000244	HBEGF
ENSG00000110042	1631.23	-1.22245	0.296875	9.44e-07	0.00011	DTX4
ENSG00000197506	327.221	-1.12134	0.25456	3.93e-07	5.11e-05	SLC28A3
ENSG00000179593	214.626	-1.67252	0.386743	2.71e-07	3.73e-05	ALOX15B
ENSG00000230795	101.405	-2.40251	0.546533	7.73e-08	1.31e-05	HLA-K
ENSG00000137124	204.015	-1.15152	0.21289	3.28e-09	8.04e-07	ALDH1B1
ENSG00000069482	590.745	-1.94997	0.36898	1.38e-09	3.83e-07	GAL
ENSG00000174945	89.5332	-2.65865	0.501986	1.23e-09	3.48e-07	AMZ1
ENSG00000120885	94.7831	-1.62613	0.289404	8.66e-10	2.55e-07	CLU
ENSG00000181634	6213.28	-1.31758	0.23614	6.84e-10	2.1e-07	TNFSF15
ENSG00000174307	441.721	-1.25495	0.22083	4.95e-10	1.58e-07	PHLDA3
ENSG00000108821	275.196	-1.54107	0.269169	3.08e-10	1.1e-07	COL1A1
ENSG00000147889	354.424	-1.04564	0.17046	4.62e-11	2.18e-08	CDKN2A
ENSG00000149418	1539.95	-1.24395	0.174051	3.71e-14	3.77e-11	ST14
ENSG00000265972	2620.46	-1.34332	0.163313	7.73e-18	1.9e-14	TXNIP
